# Supplementary material for: Appropriateness and affordability of prescriptions to diabetic patients attending a tertiary hospital in Eastern Uganda: A retrospective cross-sectional study
Source: PLoS One. 2021 Jan 5;16(1):e0245036. doi: 10.1371/journal.pone.0245036 (PMC7785215; doi:10.1371/journal.pone.0245036)
Supplement: S1 Dataset — (XLSX) [file pone.0245036.s002.xlsx]

## Sheet: Sheet1
ID	AGE	GENDER	Setting	DIAGNOSIS	TOTALCOST	TOTALCOSTINDOLARSrate1USD	PRESCRIPTIONAFFORDABLEYESNO	ANTIBIOTICCLASS	HOWMANY	TOTALNUMBEROFDRUGSPRESCRIBED	ISTHEREANINJECTABLEDRUG	HOWMANYINJECATBLEDRUGS	HOWMANYDRUGSAREPRESCCRIBEDB	HOWMANYDRUGSAREFROMTHEEMSL	TYPEOFANTIDIABETICORALORIN	CLASSOFANTIDIABETIC	new_age_cat	prescription_affordability	new_affordability	newAGE	newtotalDRUGS_prescribed	no_injectables	new_GENERIC_prescribed	new_ESMLU_prescribed	new_class_antidiabetic
36	70	Male	2	DM alone	700	0.19	YES	no antibiotic	0	1	NO	0	1	1	no antidiabetic	no antidiabetic	>40 years	2	YES	>40 yrs	<4 drugs	none	<4 (0 to 3) drugs	<4 drugs	no antidiabetic
65	59	Male	1	DM alone	1400	0.38	YES	no antibiotic	0	1	NO	0	1	1	no antidiabetic	no antidiabetic	>40 years	2	YES	>40 yrs	<4 drugs	none	<4 (0 to 3) drugs	<4 drugs	no antidiabetic
3908	63	Male	1	DM alone	1500	0.4	YES	nitroimidazoles	1	1	NO	0	1	1	no antidiabetic	no antidiabetic	>40 years	2	YES	>40 yrs	<4 drugs	none	<4 (0 to 3) drugs	<4 drugs	no antidiabetic
95	39	Male	1	DM, HTN, any other (3 or more condns)	1700	0.46	YES	no antibiotic	0	2	NO	0	2	2	no antidiabetic	no antidiabetic	30 to 40 years	2	YES	30 to 40 yrs	<4 drugs	none	<4 (0 to 3) drugs	<4 drugs	no antidiabetic
112	38	Male	1	DM and HTN	1900	0.51	YES	no antibiotic	0	2	NO	0	2	2	oral	Biguanide + sulfonylureas	30 to 40 years	2	YES	30 to 40 yrs	<4 drugs	none	<4 (0 to 3) drugs	<4 drugs	biguanide + sulfonylureas
93	73	Male	1	DM with any other apart from HTN	1950	0.53	YES	no antibiotic	0	2	NO	0	1	1	no antidiabetic	no antidiabetic	>40 years	2	YES	>40 yrs	<4 drugs	none	<4 (0 to 3) drugs	<4 drugs	no antidiabetic
103	70	Female	1	DM with any other apart from HTN	2400	0.65	YES	no antibiotic	0	3	NO	0	3	3	oral	Biguanides	>40 years	2	YES	>40 yrs	<4 drugs	none	<4 (0 to 3) drugs	<4 drugs	biguanides
64	77	Female	1	DM and HTN	2800	0.76	YES	no antibiotic	0	2	NO	0	1	1	no antidiabetic	no antidiabetic	>40 years	2	YES	>40 yrs	<4 drugs	none	<4 (0 to 3) drugs	<4 drugs	no antidiabetic
130	59	Female	1	DM and HTN	2800	0.76	YES	no antibiotic	0	1	NO	0	1	1	no antidiabetic	no antidiabetic	>40 years	2	YES	>40 yrs	<4 drugs	none	<4 (0 to 3) drugs	<4 drugs	no antidiabetic
82	43	Female	2	DM alone	3000	0.81	YES	no antibiotic	0	1	NO	0	1	1	oral	Biguanides	>40 years	2	YES	>40 yrs	<4 drugs	none	<4 (0 to 3) drugs	<4 drugs	biguanides
151	40	Male	1	DM alone	3000	0.81	YES	no antibiotic	0	1	NO	0	1	1	oral	Biguanides	30 to 40 years	2	YES	30 to 40 yrs	<4 drugs	none	<4 (0 to 3) drugs	<4 drugs	biguanides
1245	43	Male	1	DM alone	3000	0.81	YES	no antibiotic	0	2	NO	0	2	2	oral	Biguanide + sulfonylureas	>40 years	2	YES	>40 yrs	<4 drugs	none	<4 (0 to 3) drugs	<4 drugs	biguanide + sulfonylureas
1246	44	Male	1	DM alone	3000	0.81	YES	no antibiotic	0	2	NO	0	2	2	oral	Biguanide + sulfonylureas	>40 years	2	YES	>40 yrs	<4 drugs	none	<4 (0 to 3) drugs	<4 drugs	biguanide + sulfonylureas
1247	59	Male	2	DM alone	3000	0.81	YES	no antibiotic	0	2	NO	0	2	2	oral	Biguanide + sulfonylureas	>40 years	2	YES	>40 yrs	<4 drugs	none	<4 (0 to 3) drugs	<4 drugs	biguanide + sulfonylureas
1248	64	Male	1	DM alone	3000	0.81	YES	no antibiotic	0	2	NO	0	2	2	oral	Biguanide + sulfonylureas	>40 years	2	YES	>40 yrs	<4 drugs	none	<4 (0 to 3) drugs	<4 drugs	biguanide + sulfonylureas
1249	50	Male	1	DM alone	3000	0.81	YES	no antibiotic	0	2	NO	0	2	2	oral	Biguanide + sulfonylureas	>40 years	2	YES	>40 yrs	<4 drugs	none	<4 (0 to 3) drugs	<4 drugs	biguanide + sulfonylureas
3929	60	Female	1	DM alone	3000	0.81	YES	no antibiotic	0	1	YES	1	0	0	no antidiabetic	no antidiabetic	>40 years	2	YES	>40 yrs	<4 drugs	more than 1	<4 (0 to 3) drugs	<4 drugs	no antidiabetic
4139	25	Male		DM, HTN, any other (3 or more condns)	3000	0.81	YES	no antibiotic	0	1	NO	0	1	1	no antidiabetic	no antidiabetic	20 to 29 years	2	YES	10 to 29 yrs	<4 drugs	none	<4 (0 to 3) drugs	<4 drugs	no antidiabetic
4186	63	Female	1	DM, HTN, any other (3 or more condns)	3000	0.81	YES	no antibiotic	0	1	NO	0	1	1	no antidiabetic	no antidiabetic	>40 years	2	YES	>40 yrs	<4 drugs	none	<4 (0 to 3) drugs	<4 drugs	no antidiabetic
94	76	Male	1	DM with any other apart from HTN	3400	0.92	YES	no antibiotic	0	3	NO	0	3	3	no antidiabetic	no antidiabetic	>40 years	2	YES	>40 yrs	<4 drugs	none	<4 (0 to 3) drugs	<4 drugs	no antidiabetic
3998	72	Male	1	DM alone	3400	0.92	YES	fluoroquinolones	1	2	NO	0	1	1	no antidiabetic	no antidiabetic	>40 years	2	YES	>40 yrs	<4 drugs	none	<4 (0 to 3) drugs	<4 drugs	no antidiabetic
923	51	Male	2	DM alone	3800	1.03	YES	no antibiotic	0	2	NO	0	2	2	oral	Biguanides	>40 years	2	YES	>40 yrs	<4 drugs	none	<4 (0 to 3) drugs	<4 drugs	biguanides
3914	57	Male	2	DM alone	4000	1.08	YES	no antibiotic	0	2	YES	1	1	0	no antidiabetic	no antidiabetic	>40 years	2	YES	>40 yrs	<4 drugs	more than 1	<4 (0 to 3) drugs	<4 drugs	no antidiabetic
4079	50	Male	1	DM alone	4000	1.08	YES	no antibiotic	0	1	NO	0	1	1	no antidiabetic	no antidiabetic	>40 years	2	YES	>40 yrs	<4 drugs	none	<4 (0 to 3) drugs	<4 drugs	no antidiabetic
131	62	Male	1	DM alone	4200	1.13	YES	no antibiotic	0	2	NO	0	2	2	oral	Biguanide + sulfonylureas	>40 years	2	YES	>40 yrs	<4 drugs	none	<4 (0 to 3) drugs	<4 drugs	biguanide + sulfonylureas
284	50	Male	1	DM alone	4200	1.13	YES	no antibiotic	0	2	NO	0	1	1	no antidiabetic	no antidiabetic	>40 years	2	YES	>40 yrs	<4 drugs	none	<4 (0 to 3) drugs	<4 drugs	no antidiabetic
515	38	Male	2	DM, HTN, any other (3 or more condns)	4200	1.13	YES	no antibiotic	0	2	NO	0	2	2	no antidiabetic	no antidiabetic	30 to 40 years	2	YES	30 to 40 yrs	<4 drugs	none	<4 (0 to 3) drugs	<4 drugs	no antidiabetic
3941	48	Male	1	DM and HTN	4200	1.13	YES	Penicillin	1	1	NO	0	1	1	no antidiabetic	no antidiabetic	>40 years	2	YES	>40 yrs	<4 drugs	none	<4 (0 to 3) drugs	<4 drugs	no antidiabetic
4103	53	Male	1	DM alone	4200	1.13	YES	no antibiotic	0	1	NO	0	1	1	no antidiabetic	no antidiabetic	>40 years	2	YES	>40 yrs	<4 drugs	none	<4 (0 to 3) drugs	<4 drugs	no antidiabetic
4108	37	Female	2	DM alone	4200	1.13	YES	no antibiotic	0	1	NO	0	1	1	no antidiabetic	no antidiabetic	30 to 40 years	2	YES	30 to 40 yrs	<4 drugs	none	<4 (0 to 3) drugs	<4 drugs	no antidiabetic
128	45	Male	1	DM alone	4300	1.16	YES	nitroimidazoles	1	3	NO	0	3	3	oral	Biguanides	>40 years	2	YES	>40 yrs	<4 drugs	none	<4 (0 to 3) drugs	<4 drugs	biguanides
4074	53	Male	1	DM alone	4500	1.21	YES	no antibiotic	0	2	NO	0	2	2	no antidiabetic	no antidiabetic	>40 years	2	YES	>40 yrs	<4 drugs	none	<4 (0 to 3) drugs	<4 drugs	no antidiabetic
61	45	Male	1	DM alone	4700	1.27	YES	Penicillin	1	2	NO	0	0	0	no antidiabetic	no antidiabetic	>40 years	2	YES	>40 yrs	<4 drugs	none	<4 (0 to 3) drugs	<4 drugs	no antidiabetic
4082	60	Female	2	DM alone	4800	1.3	YES	no antibiotic	0	2	NO	0	1	1	no antidiabetic	no antidiabetic	>40 years	2	YES	>40 yrs	<4 drugs	none	<4 (0 to 3) drugs	<4 drugs	no antidiabetic
273	83	Male	1	DM, HTN, any other (3 or more condns)	5000	1.35	YES	macrolides	1	1	NO	0	1	1	no antidiabetic	no antidiabetic	>40 years	2	YES	>40 yrs	<4 drugs	none	<4 (0 to 3) drugs	<4 drugs	no antidiabetic
146	50	Female	1	DM and HTN	5500	1.48	YES	nitroimidazoles	1	3	NO	0	3	3	no antidiabetic	no antidiabetic	>40 years	2	YES	>40 yrs	<4 drugs	none	<4 (0 to 3) drugs	<4 drugs	no antidiabetic
696	56	Male	2	DM alone	5500	1.48	YES	2 antibiotic classed	2	3	NO	0	3	3	no antidiabetic	no antidiabetic	>40 years	2	YES	>40 yrs	<4 drugs	none	<4 (0 to 3) drugs	<4 drugs	no antidiabetic
283	51	Female	2	DM alone	5600	1.51	YES	no antibiotic	0	1	NO	0	1	1	oral	Biguanides	>40 years	2	YES	>40 yrs	<4 drugs	none	<4 (0 to 3) drugs	<4 drugs	biguanides
529	46	Male	2	DM, HTN, any other (3 or more condns)	5900	1.59	YES	no antibiotic	0	2	NO	0	2	2	no antidiabetic	no antidiabetic	>40 years	2	YES	>40 yrs	<4 drugs	none	<4 (0 to 3) drugs	<4 drugs	no antidiabetic
129	40	Male	2	DM alone	6000	1.62	YES	no antibiotic	0	1	NO	0	1	1	oral	sulfonyl ureas	30 to 40 years	2	YES	30 to 40 yrs	<4 drugs	none	<4 (0 to 3) drugs	<4 drugs	sulfonylureas
156	50	Female	2	DM alone	6000	1.62	YES	no antibiotic	0	2	NO	0	1	1	no antidiabetic	no antidiabetic	>40 years	2	YES	>40 yrs	<4 drugs	none	<4 (0 to 3) drugs	<4 drugs	no antidiabetic
299	60	Female	1	DM alone	6000	1.62	YES	no antibiotic	0	1	NO	0	1	1	oral	Biguanides	>40 years	2	YES	>40 yrs	<4 drugs	none	<4 (0 to 3) drugs	<4 drugs	biguanides
309	64	Female	1	DM alone	6000	1.62	YES	no antibiotic	0	1	NO	0	1	1	no antidiabetic	no antidiabetic	>40 years	2	YES	>40 yrs	<4 drugs	none	<4 (0 to 3) drugs	<4 drugs	no antidiabetic
323	61	Male	1	DM and HTN	6000	1.62	YES	no antibiotic	0	2	NO	0	1	1	no antidiabetic	no antidiabetic	>40 years	2	YES	>40 yrs	<4 drugs	none	<4 (0 to 3) drugs	<4 drugs	no antidiabetic
339	47	Male	2	DM alone	6000	1.62	YES	no antibiotic	0	1	NO	0	1	1	oral	Biguanides	>40 years	2	YES	>40 yrs	<4 drugs	none	<4 (0 to 3) drugs	<4 drugs	biguanides
340	83	Male	1	DM and HTN	6000	1.62	YES	no antibiotic	0	2	NO	0	2	2	oral	Biguanides	>40 years	2	YES	>40 yrs	<4 drugs	none	<4 (0 to 3) drugs	<4 drugs	biguanides
341	30	Male	2	DM alone	6000	1.62	YES	no antibiotic	0	1	NO	0	1	1	oral	Biguanides	30 to 40 years	2	YES	30 to 40 yrs	<4 drugs	none	<4 (0 to 3) drugs	<4 drugs	biguanides
344	59	Male	2	DM alone	6000	1.62	YES	no antibiotic	0	1	NO	0	1	1	oral	Biguanides	>40 years	2	YES	>40 yrs	<4 drugs	none	<4 (0 to 3) drugs	<4 drugs	biguanides
4036	58	Female	1	DM and HTN	6000	1.62	YES	no antibiotic	0	2	NO	0	2	2	no antidiabetic	no antidiabetic	>40 years	2	YES	>40 yrs	<4 drugs	none	<4 (0 to 3) drugs	<4 drugs	no antidiabetic
4120	40	Male	2	DM alone	6000	1.62	YES	no antibiotic	0	1	NO	0	1	1	oral	Biguanides	30 to 40 years	2	YES	30 to 40 yrs	<4 drugs	none	<4 (0 to 3) drugs	<4 drugs	biguanides
4176	79	Female	1	DM alone	6000	1.62	YES	no antibiotic	0	2	NO	0	1	1	oral	Biguanides	>40 years	2	YES	>40 yrs	<4 drugs	none	<4 (0 to 3) drugs	<4 drugs	biguanides
357	50	Male	1	DM alone	6500	1.75	YES	2 antibiotic classed	2	3	NO	0	3	3	no antidiabetic	no antidiabetic	>40 years	2	YES	>40 yrs	<4 drugs	none	<4 (0 to 3) drugs	<4 drugs	no antidiabetic
558	72	Male	1	DM alone	6600	1.78	YES	fluoroquinolones	1	2	NO	0	2	2	no antidiabetic	no antidiabetic	>40 years	2	YES	>40 yrs	<4 drugs	none	<4 (0 to 3) drugs	<4 drugs	no antidiabetic
307	60	Male	1	DM alone	7000	1.89	YES	no antibiotic	0	2	NO	0	2	2	oral	Biguanides	>40 years	2	YES	>40 yrs	<4 drugs	none	<4 (0 to 3) drugs	<4 drugs	biguanides
3858	54	Male	2	DM alone	7000	1.89	YES	2 antibiotic classed	2	2	NO	0	2	2	no antidiabetic	no antidiabetic	>40 years	2	YES	>40 yrs	<4 drugs	none	<4 (0 to 3) drugs	<4 drugs	no antidiabetic
4077	45	Female	1	DM with any other apart from HTN	7200	1.94	YES	no antibiotic	0	3	NO	0	3	3	no antidiabetic	no antidiabetic	>40 years	2	YES	>40 yrs	<4 drugs	none	<4 (0 to 3) drugs	<4 drugs	no antidiabetic
326	51	Male	1	DM alone	7400	2	YES	no antibiotic	0	2	NO	0	2	2	oral	Biguanides	>40 years	2	YES	>40 yrs	<4 drugs	none	<4 (0 to 3) drugs	<4 drugs	biguanides
336	53	Female	2	DM alone	7400	2	YES	no antibiotic	0	2	NO	0	1	1	oral	Biguanides	>40 years	2	YES	>40 yrs	<4 drugs	none	<4 (0 to 3) drugs	<4 drugs	biguanides
147	63	Male	1	DM alone	7500	2.02	YES	nitroimidazoles	1	3	NO	0	3	3	oral	Biguanide + sulfonylureas	>40 years	2	YES	>40 yrs	<4 drugs	none	<4 (0 to 3) drugs	<4 drugs	biguanide + sulfonylureas
4109	45	Female	1	DM alone	7500	2.02	YES	nitroimidazoles	1	2	NO	0	3	3	oral	sulfonyl ureas	>40 years	2	YES	>40 yrs	<4 drugs	none	<4 (0 to 3) drugs	<4 drugs	sulfonylureas
191	29	Male	2	Others	8000	2.16	YES	antimalarials	0	4	NO	0	2	2	no antidiabetic	no antidiabetic	20 to 29 years	2	YES	10 to 29 yrs	>or equal to 4	none	<4 (0 to 3) drugs	<4 drugs	no antidiabetic
217	52	Male	1	DM alone	8000	2.16	YES	fluoroquinolones	1	3	NO	0	3	3	no antidiabetic	no antidiabetic	>40 years	2	YES	>40 yrs	<4 drugs	none	<4 (0 to 3) drugs	<4 drugs	no antidiabetic
1767	60	Male	1	DM alone	8000	2.16	YES	no antibiotic	0	3	NO	0	3	3	oral	Biguanides	>40 years	2	YES	>40 yrs	<4 drugs	none	<4 (0 to 3) drugs	<4 drugs	biguanides
2090	70	Male	2	DM alone	8000	2.16	YES	fluoroquinolones	1	2	NO	0	2	2	oral	Biguanides	>40 years	2	YES	>40 yrs	<4 drugs	none	<4 (0 to 3) drugs	<4 drugs	biguanides
67	57	Male	2	DM with any other apart from HTN	8400	2.27	YES	no antibiotic	0	2	NO	0	2	2	oral	Biguanides	>40 years	2	YES	>40 yrs	<4 drugs	none	<4 (0 to 3) drugs	<4 drugs	biguanides
3947	62	Female	1	DM alone	8400	2.27	YES	antifungals	0	2	NO	0	2	2	no antidiabetic	no antidiabetic	>40 years	2	YES	>40 yrs	<4 drugs	none	<4 (0 to 3) drugs	<4 drugs	no antidiabetic
419	78	Male	2	DM and HTN	8500	2.29	YES	no antibiotic	0	2	NO	0	2	2	no antidiabetic	no antidiabetic	>40 years	2	YES	>40 yrs	<4 drugs	none	<4 (0 to 3) drugs	<4 drugs	no antidiabetic
25	64	Female	1	DM alone	9000	2.43	YES	no antibiotic	0	2	NO	0	2	2	oral	Biguanide + sulfonylureas	>40 years	2	YES	>40 yrs	<4 drugs	none	<4 (0 to 3) drugs	<4 drugs	biguanide + sulfonylureas
26	60	Male	1	DM alone	9000	2.43	YES	no antibiotic	0	2	NO	0	2	2	oral	Biguanide + sulfonylureas	>40 years	2	YES	>40 yrs	<4 drugs	none	<4 (0 to 3) drugs	<4 drugs	biguanide + sulfonylureas
405	74	Female	1	DM alone	9000	2.43	YES	no antibiotic	0	2	NO	0	1	1	oral	Biguanides	>40 years	2	YES	>40 yrs	<4 drugs	none	<4 (0 to 3) drugs	<4 drugs	biguanides
437	45	Male	1	DM alone	9000	2.43	YES	no antibiotic	0	2	NO	0	2	2	oral	Biguanide + sulfonylureas	>40 years	2	YES	>40 yrs	<4 drugs	none	<4 (0 to 3) drugs	<4 drugs	biguanide + sulfonylureas
438	78	Male	1	DM alone	9000	2.43	YES	no antibiotic	0	2	NO	0	2	2	oral	Biguanide + sulfonylureas	>40 years	2	YES	>40 yrs	<4 drugs	none	<4 (0 to 3) drugs	<4 drugs	biguanide + sulfonylureas
440	68	Male	1	DM and HTN	9000	2.43	YES	no antibiotic	0	2	NO	0	2	2	oral	Biguanide + sulfonylureas	>40 years	2	YES	>40 yrs	<4 drugs	none	<4 (0 to 3) drugs	<4 drugs	biguanide + sulfonylureas
450	79	Female	1	DM with any other apart from HTN	9000	2.43	YES	Penicillin	1	2	NO	0	2	2	oral	Biguanides	>40 years	2	YES	>40 yrs	<4 drugs	none	<4 (0 to 3) drugs	<4 drugs	biguanides
467	57	Male	2	DM alone	9000	2.43	YES	no antibiotic	0	2	NO	0	2	2	oral	Biguanides	>40 years	2	YES	>40 yrs	<4 drugs	none	<4 (0 to 3) drugs	<4 drugs	biguanides
468	58	Male	1	DM alone	9000	2.43	YES	no antibiotic	0	2	NO	0	2	2	oral	Biguanide + sulfonylureas	>40 years	2	YES	>40 yrs	<4 drugs	none	<4 (0 to 3) drugs	<4 drugs	biguanide + sulfonylureas
470	69	Female	1	DM alone	9000	2.43	YES	no antibiotic	0	2	NO	0	2	2	oral	Biguanide + sulfonylureas	>40 years	2	YES	>40 yrs	<4 drugs	none	<4 (0 to 3) drugs	<4 drugs	biguanide + sulfonylureas
472	57	Male	1	DM and HTN	9000	2.43	YES	no antibiotic	0	2	NO	0	2	2	no antidiabetic	no antidiabetic	>40 years	2	YES	>40 yrs	<4 drugs	none	<4 (0 to 3) drugs	<4 drugs	no antidiabetic
473	53	Male	2	DM alone	9000	2.43	YES	no antibiotic	0	2	NO	0	2	2	oral	Biguanides	>40 years	2	YES	>40 yrs	<4 drugs	none	<4 (0 to 3) drugs	<4 drugs	biguanides
568	52	Male	1	DM alone	9000	2.43	YES	no antibiotic	0	2	NO	0	2	2	oral	Biguanide + sulfonylureas	>40 years	2	YES	>40 yrs	<4 drugs	none	<4 (0 to 3) drugs	<4 drugs	biguanide + sulfonylureas
581	39	Male	1	DM with any other apart from HTN	9000	2.43	YES	no antibiotic	0	2	NO	0	2	2	oral	Biguanides	30 to 40 years	2	YES	30 to 40 yrs	<4 drugs	none	<4 (0 to 3) drugs	<4 drugs	biguanides
4064	85	Female		DM alone	9000	2.43	YES	no antibiotic	0	2	NO	0	2	2	no antidiabetic	no antidiabetic	>40 years	2	YES	>40 yrs	<4 drugs	none	<4 (0 to 3) drugs	<4 drugs	no antidiabetic
492	53	Male	1	DM with any other apart from HTN	9700	2.62	YES	Penicillin	1	4	NO	0	3	3	no antidiabetic	no antidiabetic	>40 years	2	YES	>40 yrs	>or equal to 4	none	<4 (0 to 3) drugs	<4 drugs	no antidiabetic
213	58	Female	1	DM with any other apart from HTN	10000	2.7	YES	no antibiotic	0	3	NO	0	2	2	oral	Biguanides	>40 years	2	YES	>40 yrs	<4 drugs	none	<4 (0 to 3) drugs	<4 drugs	biguanides
640	60	Male	1	DM alone	10000	2.7	YES	no antibiotic	0	3	NO	0	3	3	oral	Biguanides	>40 years	2	YES	>40 yrs	<4 drugs	none	<4 (0 to 3) drugs	<4 drugs	biguanides
2684	30	Male	1	DM alone	10000	2.7	YES	no antibiotic	0	1	YES	1	1	1	injectable	mixtard	30 to 40 years	2	YES	30 to 40 yrs	<4 drugs	more than 1	<4 (0 to 3) drugs	<4 drugs	insulin
4152	47	Female	1	DM, HTN, any other (3 or more condns)	10000	2.7	YES	fluoroquinolones	1	1	NO	0	0	0	no antidiabetic	no antidiabetic	>40 years	2	YES	>40 yrs	<4 drugs	none	<4 (0 to 3) drugs	<4 drugs	no antidiabetic
179	45	Female	2	DM alone	10100	2.73	YES	nitroimidazoles	1	4	NO	0	4	4	oral	Biguanides	>40 years	2	YES	>40 yrs	>or equal to 4	none	> or equal to 4 drugs	> or equal to 4 drugs	biguanides
518	64	Male	1	DM alone	10200	2.75	YES	no antibiotic	0	2	NO	0	2	2	oral	Biguanides	>40 years	2	YES	>40 yrs	<4 drugs	none	<4 (0 to 3) drugs	<4 drugs	biguanides
516	79	Female	1	DM, HTN, any other (3 or more condns)	10500	2.83	YES	2 antibiotic classed	2	3	NO	0	2	2	no antidiabetic	no antidiabetic	>40 years	2	YES	>40 yrs	<4 drugs	none	<4 (0 to 3) drugs	<4 drugs	no antidiabetic
3997	39	Female	1	DM alone	10500	2.83	YES	no antibiotic	0	2	NO	0	1	1	no antidiabetic	no antidiabetic	30 to 40 years	2	YES	30 to 40 yrs	<4 drugs	none	<4 (0 to 3) drugs	<4 drugs	no antidiabetic
102	65	Male	2	DM with any other apart from HTN	10900	2.94	YES	no antibiotic	0	3	NO	0	3	3	oral	Biguanides	>40 years	2	YES	>40 yrs	<4 drugs	none	<4 (0 to 3) drugs	<4 drugs	biguanides
7	80	Male	1	DM with any other apart from HTN	11000	2.97	YES	antimalarials	0	3	NO	0	3	3	oral	Biguanides	>40 years	2	YES	>40 yrs	<4 drugs	none	<4 (0 to 3) drugs	<4 drugs	biguanides
943	50	Male	2	DM alone	11000	2.97	YES	no antibiotic	0	3	NO	0	2	2	no antidiabetic	no antidiabetic	>40 years	2	YES	>40 yrs	<4 drugs	none	<4 (0 to 3) drugs	<4 drugs	no antidiabetic
4185	55	Female	1	DM, HTN, any other (3 or more condns)	11050	2.98	YES	no antibiotic	0	1	NO	0	1	1	no antidiabetic	no antidiabetic	>40 years	2	YES	>40 yrs	<4 drugs	none	<4 (0 to 3) drugs	<4 drugs	no antidiabetic
544	75	Female	2	DM alone	11500	3.1	YES	no antibiotic	0	2	NO	0	2	2	no antidiabetic	no antidiabetic	>40 years	2	YES	>40 yrs	<4 drugs	none	<4 (0 to 3) drugs	<4 drugs	no antidiabetic
3987	65	Female	2	DM alone	11500	3.1	YES	nitroimidazoles	1	2	NO	0	2	2	no antidiabetic	no antidiabetic	>40 years	2	YES	>40 yrs	<4 drugs	none	<4 (0 to 3) drugs	<4 drugs	no antidiabetic
2519	48	Male	1	DM and HTN	11700	3.16	YES	no antibiotic	0	4	YES	1	4	4	injectable	mixtard	>40 years	2	YES	>40 yrs	>or equal to 4	more than 1	> or equal to 4 drugs	> or equal to 4 drugs	insulin
54	59	Male	2	HTN alone	11750	3.17	YES	no antibiotic	0	4	NO	0	1	1	no antidiabetic	no antidiabetic	>40 years	2	YES	>40 yrs	>or equal to 4	none	<4 (0 to 3) drugs	<4 drugs	no antidiabetic
28	47	Male	1	HTN with any other apart from DM	12000	3.24	YES	no antibiotic	0	1	NO	0	1	1	no antidiabetic	no antidiabetic	>40 years	2	YES	>40 yrs	<4 drugs	none	<4 (0 to 3) drugs	<4 drugs	no antidiabetic
29	57	Male	2	DM alone	12000	3.24	YES	no antibiotic	0	1	NO	0	1	1	oral	Biguanides	>40 years	2	YES	>40 yrs	<4 drugs	none	<4 (0 to 3) drugs	<4 drugs	biguanides
180	40	Female	1	DM alone	12000	3.24	YES	no antibiotic	0	1	NO	0	1	1	oral	Biguanides	30 to 40 years	2	YES	30 to 40 yrs	<4 drugs	none	<4 (0 to 3) drugs	<4 drugs	biguanides
345	65	Male	1	DM alone	12000	3.24	YES	no antibiotic	0	2	NO	0	2	2	oral	Biguanides	>40 years	2	YES	>40 yrs	<4 drugs	none	<4 (0 to 3) drugs	<4 drugs	biguanides
474	60	Male	2	DM alone	12000	3.24	YES	no antibiotic	0	3	NO	0	2	2	oral	Biguanides	>40 years	2	YES	>40 yrs	<4 drugs	none	<4 (0 to 3) drugs	<4 drugs	biguanides
563	46	Male	2	DM alone	12000	3.24	YES	no antibiotic	0	1	NO	0	1	1	oral	Biguanides	>40 years	2	YES	>40 yrs	<4 drugs	none	<4 (0 to 3) drugs	<4 drugs	biguanides
567	63	Female	1	DM alone	12000	3.24	YES	no antibiotic	0	1	NO	0	1	1	oral	Biguanides	>40 years	2	YES	>40 yrs	<4 drugs	none	<4 (0 to 3) drugs	<4 drugs	biguanides
573	60	Male	1	DM alone	12000	3.24	YES	no antibiotic	0	1	NO	0	1	1	oral	Biguanides	>40 years	2	YES	>40 yrs	<4 drugs	none	<4 (0 to 3) drugs	<4 drugs	biguanides
574	50	Male	1	DM alone	12000	3.24	YES	no antibiotic	0	1	NO	0	1	1	oral	Biguanides	>40 years	2	YES	>40 yrs	<4 drugs	none	<4 (0 to 3) drugs	<4 drugs	biguanides
575	56	Male	1	DM alone	12000	3.24	YES	no antibiotic	0	1	NO	0	1	1	oral	Biguanides	>40 years	2	YES	>40 yrs	<4 drugs	none	<4 (0 to 3) drugs	<4 drugs	biguanides
577	67	Male	1	DM alone	12000	3.24	YES	no antibiotic	0	1	NO	0	2	2	oral	Biguanides	>40 years	2	YES	>40 yrs	<4 drugs	none	<4 (0 to 3) drugs	<4 drugs	biguanides
578	50	Male	1	DM alone	12000	3.24	YES	no antibiotic	0	1	NO	0	2	2	oral	Biguanides	>40 years	2	YES	>40 yrs	<4 drugs	none	<4 (0 to 3) drugs	<4 drugs	biguanides
579	45	Female	2	DM alone	12000	3.24	YES	no antibiotic	0	1	NO	0	1	1	oral	Biguanides	>40 years	2	YES	>40 yrs	<4 drugs	none	<4 (0 to 3) drugs	<4 drugs	biguanides
598	54	Female	2	DM alone	12000	3.24	YES	no antibiotic	0	1	NO	0	1	1	oral	Biguanides	>40 years	2	YES	>40 yrs	<4 drugs	none	<4 (0 to 3) drugs	<4 drugs	biguanides
599	49	Male	1	DM and HTN	12000	3.24	YES	no antibiotic	0	3	NO	0	2	2	oral	Biguanide + sulfonylureas	>40 years	2	YES	>40 yrs	<4 drugs	none	<4 (0 to 3) drugs	<4 drugs	biguanide + sulfonylureas
600	50	Male	2	DM alone	12000	3.24	YES	no antibiotic	0	1	NO	0	1	1	oral	Biguanides	>40 years	2	YES	>40 yrs	<4 drugs	none	<4 (0 to 3) drugs	<4 drugs	biguanides
607	50	Male	2	DM alone	12000	3.24	YES	no antibiotic	0	2	NO	0	2	2	oral	Biguanides	>40 years	2	YES	>40 yrs	<4 drugs	none	<4 (0 to 3) drugs	<4 drugs	biguanides
610	30	Male	2	DM alone	12000	3.24	YES	no antibiotic	0	1	NO	0	1	1	oral	Biguanides	30 to 40 years	2	YES	30 to 40 yrs	<4 drugs	none	<4 (0 to 3) drugs	<4 drugs	biguanides
611	54	Female	1	DM alone	12000	3.24	YES	no antibiotic	0	1	NO	0	1	1	oral	Biguanides	>40 years	2	YES	>40 yrs	<4 drugs	none	<4 (0 to 3) drugs	<4 drugs	biguanides
613	37	Female	1	DM alone	12000	3.24	YES	no antibiotic	0	1	NO	0	1	1	oral	Biguanide + sulfonylureas	30 to 40 years	2	YES	30 to 40 yrs	<4 drugs	none	<4 (0 to 3) drugs	<4 drugs	biguanide + sulfonylureas
614	54	Female	1	DM alone	12000	3.24	YES	no antibiotic	0	1	NO	0	1	1	oral	Biguanides	>40 years	2	YES	>40 yrs	<4 drugs	none	<4 (0 to 3) drugs	<4 drugs	biguanides
616	60	Male	2	DM alone	12000	3.24	YES	no antibiotic	0	1	NO	0	1	1	oral	Biguanides	>40 years	2	YES	>40 yrs	<4 drugs	none	<4 (0 to 3) drugs	<4 drugs	biguanides
617	56	Female	1	DM alone	12000	3.24	YES	no antibiotic	0	1	NO	0	1	1	oral	Biguanides	>40 years	2	YES	>40 yrs	<4 drugs	none	<4 (0 to 3) drugs	<4 drugs	biguanides
618	45	Male	1	DM with any other apart from HTN	12000	3.24	YES	no antibiotic	0	1	NO	0	1	1	oral	Biguanides	>40 years	2	YES	>40 yrs	<4 drugs	none	<4 (0 to 3) drugs	<4 drugs	biguanides
700	63	Male	2	DM with any other apart from HTN	12000	3.24	YES	no antibiotic	0	1	NO	0	0	0	no antidiabetic	no antidiabetic	>40 years	2	YES	>40 yrs	<4 drugs	none	<4 (0 to 3) drugs	<4 drugs	no antidiabetic
719	85	Female	1	DM alone	12000	3.24	YES	no antibiotic	0	3	NO	0	2	2	no antidiabetic	no antidiabetic	>40 years	2	YES	>40 yrs	<4 drugs	none	<4 (0 to 3) drugs	<4 drugs	no antidiabetic
2852	85	Male	2	DM alone	12000	3.24	YES	no antibiotic	0	1	NO	0	1	1	oral	Biguanides	>40 years	2	YES	>40 yrs	<4 drugs	none	<4 (0 to 3) drugs	<4 drugs	biguanides
2853	61	Male	2	DM alone	12000	3.24	YES	no antibiotic	0	1	NO	0	1	1	oral	Biguanides	>40 years	2	YES	>40 yrs	<4 drugs	none	<4 (0 to 3) drugs	<4 drugs	biguanides
4003	60	Female	2	DM alone	12000	3.24	YES	no antibiotic	0	1	NO	0	1	1	oral	Biguanides	>40 years	2	YES	>40 yrs	<4 drugs	none	<4 (0 to 3) drugs	<4 drugs	biguanides
4004	47	Male	2	DM alone	12000	3.24	YES	no antibiotic	0	1	NO	0	1	1	oral	Biguanides	>40 years	2	YES	>40 yrs	<4 drugs	none	<4 (0 to 3) drugs	<4 drugs	biguanides
4006	38	Male	1	DM and HTN	12000	3.24	YES	no antibiotic	0	1	NO	0	1	1	oral	Biguanides	30 to 40 years	2	YES	30 to 40 yrs	<4 drugs	none	<4 (0 to 3) drugs	<4 drugs	biguanides
4022	54	Male	1	DM alone	12000	3.24	YES	no antibiotic	0	1	NO	0	1	1	oral	Biguanides	>40 years	2	YES	>40 yrs	<4 drugs	none	<4 (0 to 3) drugs	<4 drugs	biguanides
4058	45	Female	2	DM alone	12000	3.24	YES	no antibiotic	0	1	NO	0	1	1	oral	Biguanides	>40 years	2	YES	>40 yrs	<4 drugs	none	<4 (0 to 3) drugs	<4 drugs	biguanides
196	53	Female	1	DM with any other apart from HTN	12500	3.37	YES	2 antibiotic classed	2	4	NO	0	4	4	no antidiabetic	no antidiabetic	>40 years	2	YES	>40 yrs	>or equal to 4	none	> or equal to 4 drugs	> or equal to 4 drugs	no antidiabetic
629	33	Female	1	DM alone	12600	3.4	YES	no antibiotic	0	2	NO	0	1	1	oral	Biguanides	30 to 40 years	2	YES	30 to 40 yrs	<4 drugs	none	<4 (0 to 3) drugs	<4 drugs	biguanides
635	20	Male	1	DM alone	12900	3.48	YES	no antibiotic	0	2	NO	0	2	2	oral	Biguanides	20 to 29 years	2	YES	10 to 29 yrs	<4 drugs	none	<4 (0 to 3) drugs	<4 drugs	biguanides
306	39	Male	1	DM alone	13000	3.51	YES	no antibiotic	0	3	NO	0	3	3	oral	sulfonyl ureas	30 to 40 years	2	YES	30 to 40 yrs	<4 drugs	none	<4 (0 to 3) drugs	<4 drugs	sulfonylureas
608	34	Male	1	DM alone	13200	3.56	YES	no antibiotic	0	3	NO	0	3	3	oral	Biguanide + sulfonylureas	30 to 40 years	2	YES	30 to 40 yrs	<4 drugs	none	<4 (0 to 3) drugs	<4 drugs	biguanide + sulfonylureas
609	53	Male	1	DM alone	13200	3.56	YES	no antibiotic	0	3	NO	0	3	3	oral	Biguanide + sulfonylureas	>40 years	2	YES	>40 yrs	<4 drugs	none	<4 (0 to 3) drugs	<4 drugs	biguanide + sulfonylureas
519	54	Female	2	DM alone	13300	3.59	YES	no antibiotic	0	3	NO	0	3	3	oral	Biguanides	>40 years	2	YES	>40 yrs	<4 drugs	none	<4 (0 to 3) drugs	<4 drugs	biguanides
35	45	Male	2	DM and HTN	13400	3.62	YES	no antibiotic	0	4	NO	0	4	4	oral	Biguanide + sulfonylureas	>40 years	2	YES	>40 yrs	>or equal to 4	none	> or equal to 4 drugs	> or equal to 4 drugs	biguanide + sulfonylureas
650	45	Male	1	DM alone	13400	3.62	YES	no antibiotic	0	2	NO	0	2	2	oral	Biguanides	>40 years	2	YES	>40 yrs	<4 drugs	none	<4 (0 to 3) drugs	<4 drugs	biguanides
861	47	Male	2	DM with any other apart from HTN	13400	3.62	YES	no antibiotic	0	2	NO	0	2	2	no antidiabetic	no antidiabetic	>40 years	2	YES	>40 yrs	<4 drugs	none	<4 (0 to 3) drugs	<4 drugs	no antidiabetic
656	56	Female	1	DM alone	13500	3.64	YES	no antibiotic	0	2	NO	0	2	2	oral	Biguanides	>40 years	2	YES	>40 yrs	<4 drugs	none	<4 (0 to 3) drugs	<4 drugs	biguanides
657	79	Female	1	DM alone	13500	3.64	YES	no antibiotic	0	3	NO	0	1	1	oral	Biguanides	>40 years	2	YES	>40 yrs	<4 drugs	none	<4 (0 to 3) drugs	<4 drugs	biguanides
2388	74	Male	1	DM and HTN	13500	3.64	YES	no antibiotic	0	3	NO	0	3	3	no antidiabetic	no antidiabetic	>40 years	2	YES	>40 yrs	<4 drugs	none	<4 (0 to 3) drugs	<4 drugs	no antidiabetic
255	37	Female	1	DM alone	14000	3.78	YES	fluoroquinolones	1	2	NO	0	2	2	oral	Biguanides	30 to 40 years	2	YES	30 to 40 yrs	<4 drugs	none	<4 (0 to 3) drugs	<4 drugs	biguanides
495	53	Female	1	DM alone	14000	3.78	YES	no antibiotic	0	2	NO	0	1	1	oral	Biguanides	>40 years	2	YES	>40 yrs	<4 drugs	none	<4 (0 to 3) drugs	<4 drugs	biguanides
506	45	Male	2	DM alone	14000	3.78	YES	fluoroquinolones	1	3	NO	0	3	3	oral	sulfonyl ureas	>40 years	2	YES	>40 yrs	<4 drugs	none	<4 (0 to 3) drugs	<4 drugs	sulfonylureas
3857	42	Male	1	DM and HTN	14000	3.78	YES	2 antibiotic classed	2	3	NO	0	2	2	no antidiabetic	no antidiabetic	>40 years	2	YES	>40 yrs	<4 drugs	none	<4 (0 to 3) drugs	<4 drugs	no antidiabetic
27	58	Male	1	DM alone	14800	4	YES	no antibiotic	0	3	NO	0	3	3	oral	Biguanides	>40 years	2	YES	>40 yrs	<4 drugs	none	<4 (0 to 3) drugs	<4 drugs	biguanides
193	56	Female	1	DM alone	15000	4.05	NO	no antibiotic	0	2	NO	0	2	2	oral	Biguanide + sulfonylureas	>40 years	NO	NO	>40 yrs	<4 drugs	none	<4 (0 to 3) drugs	<4 drugs	biguanide + sulfonylureas
194	69	Female	1	DM alone	15000	4.05	NO	no antibiotic	0	2	NO	0	2	2	oral	Biguanide + sulfonylureas	>40 years	NO	NO	>40 yrs	<4 drugs	none	<4 (0 to 3) drugs	<4 drugs	biguanide + sulfonylureas
195	61	Female	1	DM alone	15000	4.05	NO	no antibiotic	0	2	NO	0	2	2	oral	Biguanide + sulfonylureas	>40 years	NO	NO	>40 yrs	<4 drugs	none	<4 (0 to 3) drugs	<4 drugs	biguanide + sulfonylureas
233	92	Male	2	DM with any other apart from HTN	15000	4.05	NO	no antibiotic	0	2	NO	0	1	1	no antidiabetic	no antidiabetic	>40 years	NO	NO	>40 yrs	<4 drugs	none	<4 (0 to 3) drugs	<4 drugs	no antidiabetic
288	50	Female	2	DM alone	15000	4.05	NO	no antibiotic	0	3	NO	0	3	3	oral	Biguanide + sulfonylureas	>40 years	NO	NO	>40 yrs	<4 drugs	none	<4 (0 to 3) drugs	<4 drugs	biguanide + sulfonylureas
576	50	Male	1	DM alone	15000	4.05	NO	no antibiotic	0	2	NO	0	2	2	oral	Biguanides	>40 years	NO	NO	>40 yrs	<4 drugs	none	<4 (0 to 3) drugs	<4 drugs	biguanides
683	48	Female	1	DM and HTN	15000	4.05	NO	no antibiotic	0	2	NO	0	1	1	oral	Biguanides	>40 years	NO	NO	>40 yrs	<4 drugs	none	<4 (0 to 3) drugs	<4 drugs	biguanides
684	23	Male	2	DM and HTN	15000	4.05	NO	no antibiotic	0	2	NO	0	1	1	oral	Biguanides	20 to 29 years	NO	NO	10 to 29 yrs	<4 drugs	none	<4 (0 to 3) drugs	<4 drugs	biguanides
685	42	Female	1	DM alone	15000	4.05	NO	no antibiotic	0	2	NO	0	2	2	oral	Biguanide + sulfonylureas	>40 years	NO	NO	>40 yrs	<4 drugs	none	<4 (0 to 3) drugs	<4 drugs	biguanide + sulfonylureas
687	86	Female	1	DM alone	15000	4.05	NO	no antibiotic	0	2	NO	0	2	2	oral	Biguanide + sulfonylureas	>40 years	NO	NO	>40 yrs	<4 drugs	none	<4 (0 to 3) drugs	<4 drugs	biguanide + sulfonylureas
689	54	Male	2	DM alone	15000	4.05	NO	no antibiotic	0	2	NO	0	2	2	oral	Biguanide + sulfonylureas	>40 years	NO	NO	>40 yrs	<4 drugs	none	<4 (0 to 3) drugs	<4 drugs	biguanide + sulfonylureas
691	42	Male	2	DM alone	15000	4.05	NO	no antibiotic	0	2	NO	0	2	2	oral	Biguanide + sulfonylureas	>40 years	NO	NO	>40 yrs	<4 drugs	none	<4 (0 to 3) drugs	<4 drugs	biguanide + sulfonylureas
694	54	Female	1	DM alone	15000	4.05	NO	no antibiotic	0	2	NO	0	2	2	oral	Biguanide + sulfonylureas	>40 years	NO	NO	>40 yrs	<4 drugs	none	<4 (0 to 3) drugs	<4 drugs	biguanide + sulfonylureas
695	54	Male	1	DM alone	15000	4.05	NO	no antibiotic	0	2	NO	0	2	2	oral	Biguanide + sulfonylureas	>40 years	NO	NO	>40 yrs	<4 drugs	none	<4 (0 to 3) drugs	<4 drugs	biguanide + sulfonylureas
712	54	Male	2	DM alone	15000	4.05	NO	no antibiotic	0	2	NO	0	2	2	oral	Biguanide + sulfonylureas	>40 years	NO	NO	>40 yrs	<4 drugs	none	<4 (0 to 3) drugs	<4 drugs	biguanide + sulfonylureas
717	85	Male	1	DM alone	15000	4.05	NO	no antibiotic	0	2	NO	0	2	2	oral	Biguanide + sulfonylureas	>40 years	NO	NO	>40 yrs	<4 drugs	none	<4 (0 to 3) drugs	<4 drugs	biguanide + sulfonylureas
718	50	Male	1	DM alone	15000	4.05	NO	no antibiotic	0	2	NO	0	2	2	oral	Biguanide + sulfonylureas	>40 years	NO	NO	>40 yrs	<4 drugs	none	<4 (0 to 3) drugs	<4 drugs	biguanide + sulfonylureas
720	44	Male	1	DM alone	15000	4.05	NO	no antibiotic	0	2	NO	0	2	2	oral	Biguanide + sulfonylureas	>40 years	NO	NO	>40 yrs	<4 drugs	none	<4 (0 to 3) drugs	<4 drugs	biguanide + sulfonylureas
721	49	Male	1	DM alone	15000	4.05	NO	no antibiotic	0	2	NO	0	2	2	oral	Biguanide + sulfonylureas	>40 years	NO	NO	>40 yrs	<4 drugs	none	<4 (0 to 3) drugs	<4 drugs	biguanide + sulfonylureas
722	53	Male	2	DM alone	15000	4.05	NO	no antibiotic	0	2	NO	0	2	2	oral	Biguanide + sulfonylureas	>40 years	NO	NO	>40 yrs	<4 drugs	none	<4 (0 to 3) drugs	<4 drugs	biguanide + sulfonylureas
723	50	Male	1	DM alone	15000	4.05	NO	no antibiotic	0	2	NO	0	2	2	oral	Biguanide + sulfonylureas	>40 years	NO	NO	>40 yrs	<4 drugs	none	<4 (0 to 3) drugs	<4 drugs	biguanide + sulfonylureas
724	51	Male	1	DM alone	15000	4.05	NO	no antibiotic	0	2	NO	0	2	2	oral	Biguanide + sulfonylureas	>40 years	NO	NO	>40 yrs	<4 drugs	none	<4 (0 to 3) drugs	<4 drugs	biguanide + sulfonylureas
725	64	Male	1	DM alone	15000	4.05	NO	no antibiotic	0	2	NO	0	2	2	oral	Biguanide + sulfonylureas	>40 years	NO	NO	>40 yrs	<4 drugs	none	<4 (0 to 3) drugs	<4 drugs	biguanide + sulfonylureas
726	50	Female	1	DM and HTN	15000	4.05	NO	no antibiotic	0	2	NO	0	2	2	oral	Biguanide + sulfonylureas	>40 years	NO	NO	>40 yrs	<4 drugs	none	<4 (0 to 3) drugs	<4 drugs	biguanide + sulfonylureas
727	63	Female	1	DM alone	15000	4.05	NO	no antibiotic	0	2	NO	0	2	2	oral	Biguanide + sulfonylureas	>40 years	NO	NO	>40 yrs	<4 drugs	none	<4 (0 to 3) drugs	<4 drugs	biguanide + sulfonylureas
728	49	Male	1	DM alone	15000	4.05	NO	no antibiotic	0	2	NO	0	2	2	oral	Biguanide + sulfonylureas	>40 years	NO	NO	>40 yrs	<4 drugs	none	<4 (0 to 3) drugs	<4 drugs	biguanide + sulfonylureas
729	50	Male	1	DM alone	15000	4.05	NO	no antibiotic	0	2	NO	0	2	2	oral	Biguanide + sulfonylureas	>40 years	NO	NO	>40 yrs	<4 drugs	none	<4 (0 to 3) drugs	<4 drugs	biguanide + sulfonylureas
730	39	Male	2	DM alone	15000	4.05	NO	no antibiotic	0	2	NO	0	2	2	oral	Biguanide + sulfonylureas	30 to 40 years	NO	NO	30 to 40 yrs	<4 drugs	none	<4 (0 to 3) drugs	<4 drugs	biguanide + sulfonylureas
732	49	Male	1	DM alone	15000	4.05	NO	no antibiotic	0	2	NO	0	2	2	oral	Biguanide + sulfonylureas	>40 years	NO	NO	>40 yrs	<4 drugs	none	<4 (0 to 3) drugs	<4 drugs	biguanide + sulfonylureas
735	30	Male	2	DM alone	15000	4.05	NO	no antibiotic	0	2	YES	1	2	2	oral	Biguanide + sulfonylureas	30 to 40 years	NO	NO	30 to 40 yrs	<4 drugs	more than 1	<4 (0 to 3) drugs	<4 drugs	biguanide + sulfonylureas
738	56	Male	1	DM alone	15000	4.05	NO	no antibiotic	0	2	NO	0	2	2	oral	Biguanide + sulfonylureas	>40 years	NO	NO	>40 yrs	<4 drugs	none	<4 (0 to 3) drugs	<4 drugs	biguanide + sulfonylureas
744	65	Female	2	DM alone	15000	4.05	NO	no antibiotic	0	2	NO	0	2	2	oral	Biguanide + sulfonylureas	>40 years	NO	NO	>40 yrs	<4 drugs	none	<4 (0 to 3) drugs	<4 drugs	biguanide + sulfonylureas
745	48	Male	2	DM alone	15000	4.05	NO	no antibiotic	0	2	NO	0	2	2	oral	Biguanide + sulfonylureas	>40 years	NO	NO	>40 yrs	<4 drugs	none	<4 (0 to 3) drugs	<4 drugs	biguanide + sulfonylureas
746	69	Female	1	DM alone	15000	4.05	NO	no antibiotic	0	2	NO	0	2	2	oral	Biguanide + sulfonylureas	>40 years	NO	NO	>40 yrs	<4 drugs	none	<4 (0 to 3) drugs	<4 drugs	biguanide + sulfonylureas
747	69	Female	1	DM alone	15000	4.05	NO	no antibiotic	0	2	NO	0	2	2	oral	Biguanide + sulfonylureas	>40 years	NO	NO	>40 yrs	<4 drugs	none	<4 (0 to 3) drugs	<4 drugs	biguanide + sulfonylureas
748	28	Male	2	DM alone	15000	4.05	NO	no antibiotic	0	2	NO	0	2	2	oral	Biguanide + sulfonylureas	20 to 29 years	NO	NO	10 to 29 yrs	<4 drugs	none	<4 (0 to 3) drugs	<4 drugs	biguanide + sulfonylureas
862	60	Male	1	DM alone	15000	4.05	NO	no antibiotic	0	2	NO	0	2	2	oral	Biguanide + sulfonylureas	>40 years	NO	NO	>40 yrs	<4 drugs	none	<4 (0 to 3) drugs	<4 drugs	biguanide + sulfonylureas
863	40	Male	2	DM alone	15000	4.05	NO	no antibiotic	0	2	NO	0	2	2	oral	Biguanide + sulfonylureas	30 to 40 years	NO	NO	30 to 40 yrs	<4 drugs	none	<4 (0 to 3) drugs	<4 drugs	biguanide + sulfonylureas
879	60	Male	2	DM alone	15000	4.05	NO	no antibiotic	0	2	NO	0	2	2	oral	Biguanide + sulfonylureas	>40 years	NO	NO	>40 yrs	<4 drugs	none	<4 (0 to 3) drugs	<4 drugs	biguanide + sulfonylureas
986	60	Male	1	DM and HTN	15000	4.05	NO	no antibiotic	0	3	NO	0	3	3	no antidiabetic	no antidiabetic	>40 years	NO	NO	>40 yrs	<4 drugs	none	<4 (0 to 3) drugs	<4 drugs	no antidiabetic
1154	83	Female	1	DM alone	15000	4.05	NO	fluoroquinolones	1	3	NO	0	3	3	oral	Biguanides	>40 years	NO	NO	>40 yrs	<4 drugs	none	<4 (0 to 3) drugs	<4 drugs	biguanides
1267	80	Male	1	DM alone	15000	4.05	NO	no antibiotic	0	2	NO	0	2	2	oral	Biguanide + sulfonylureas	>40 years	NO	NO	>40 yrs	<4 drugs	none	<4 (0 to 3) drugs	<4 drugs	biguanide + sulfonylureas
1268	56	Male	1	DM alone	15000	4.05	NO	no antibiotic	0	2	NO	0	2	2	oral	Biguanide + sulfonylureas	>40 years	NO	NO	>40 yrs	<4 drugs	none	<4 (0 to 3) drugs	<4 drugs	biguanide + sulfonylureas
1311	38	Female	1	DM alone	15000	4.05	NO	no antibiotic	0	2	NO	0	2	2	oral	Biguanide + sulfonylureas	30 to 40 years	NO	NO	30 to 40 yrs	<4 drugs	none	<4 (0 to 3) drugs	<4 drugs	biguanide + sulfonylureas
1313	47	Female	1	DM alone	15000	4.05	NO	no antibiotic	0	2	NO	0	2	2	oral	Biguanide + sulfonylureas	>40 years	NO	NO	>40 yrs	<4 drugs	none	<4 (0 to 3) drugs	<4 drugs	biguanide + sulfonylureas
1314	48	Female	1	DM alone	15000	4.05	NO	no antibiotic	0	2	NO	0	2	2	oral	Biguanide + sulfonylureas	>40 years	NO	NO	>40 yrs	<4 drugs	none	<4 (0 to 3) drugs	<4 drugs	biguanide + sulfonylureas
1316	48	Male	1	DM alone	15000	4.05	NO	no antibiotic	0	2	NO	0	2	2	oral	Biguanide + sulfonylureas	>40 years	NO	NO	>40 yrs	<4 drugs	none	<4 (0 to 3) drugs	<4 drugs	biguanide + sulfonylureas
2002	34	Male	1	DM alone	15000	4.05	NO	no antibiotic	0	2	NO	0	2	2	oral	Biguanides	30 to 40 years	NO	NO	30 to 40 yrs	<4 drugs	none	<4 (0 to 3) drugs	<4 drugs	biguanides
2119	70	Male	2	DM alone	15000	4.05	NO	no antibiotic	0	2	NO	0	2	2	oral	Biguanide + sulfonylureas	>40 years	NO	NO	>40 yrs	<4 drugs	none	<4 (0 to 3) drugs	<4 drugs	biguanide + sulfonylureas
2120	30	Female	1	DM alone	15000	4.05	NO	no antibiotic	0	2	NO	0	2	2	oral	Biguanide + sulfonylureas	30 to 40 years	NO	NO	30 to 40 yrs	<4 drugs	none	<4 (0 to 3) drugs	<4 drugs	biguanide + sulfonylureas
2121	55	Female	2	DM alone	15000	4.05	NO	no antibiotic	0	2	NO	0	2	2	oral	Biguanide + sulfonylureas	>40 years	NO	NO	>40 yrs	<4 drugs	none	<4 (0 to 3) drugs	<4 drugs	biguanide + sulfonylureas
2122	60	Male	2	DM alone	15000	4.05	NO	no antibiotic	0	2	NO	0	2	2	oral	Biguanide + sulfonylureas	>40 years	NO	NO	>40 yrs	<4 drugs	none	<4 (0 to 3) drugs	<4 drugs	biguanide + sulfonylureas
3647	45	Male	2	DM alone	15000	4.05	NO	no antibiotic	0	2	NO	0	2	2	oral	Biguanide + sulfonylureas	>40 years	NO	NO	>40 yrs	<4 drugs	none	<4 (0 to 3) drugs	<4 drugs	biguanide + sulfonylureas
3727	40	Female	1	DM alone	15000	4.05	NO	macrolides	1	3	NO	0	3	3	oral	Biguanide + sulfonylureas	30 to 40 years	NO	NO	30 to 40 yrs	<4 drugs	none	<4 (0 to 3) drugs	<4 drugs	biguanide + sulfonylureas
4076	53	Male	1	DM and HTN	15000	4.05	NO	no antibiotic	0	2	NO	0	2	2	oral	Biguanides	>40 years	NO	NO	>40 yrs	<4 drugs	none	<4 (0 to 3) drugs	<4 drugs	biguanides
39	60	Male	1	DM and HTN	15400	4.16	NO	no antibiotic	0	2	NO	0	2	2	no antidiabetic	no antidiabetic	>40 years	NO	NO	>40 yrs	<4 drugs	none	<4 (0 to 3) drugs	<4 drugs	no antidiabetic
3900	76	Male	1	DM alone	15600	4.21	NO	Penicillin	1	3	NO	0	2	2	no antidiabetic	no antidiabetic	>40 years	NO	NO	>40 yrs	<4 drugs	none	<4 (0 to 3) drugs	<4 drugs	no antidiabetic
734	48	Male	2	DM alone	15700	4.24	NO	no antibiotic	0	3	NO	0	3	3	oral	Biguanide + sulfonylureas	>40 years	NO	NO	>40 yrs	<4 drugs	none	<4 (0 to 3) drugs	<4 drugs	biguanide + sulfonylureas
145	51	Female	2	DM alone	16000	4.32	NO	no antibiotic	0	2	NO	0	1	1	oral	Biguanides	>40 years	NO	NO	>40 yrs	<4 drugs	none	<4 (0 to 3) drugs	<4 drugs	biguanides
759	32	Male	1	DM and HTN	16000	4.32	NO	no antibiotic	0	3	NO	0	3	3	oral	Biguanide + sulfonylureas	30 to 40 years	NO	NO	30 to 40 yrs	<4 drugs	none	<4 (0 to 3) drugs	<4 drugs	biguanide + sulfonylureas
761	72	Male	1	DM alone	16000	4.32	NO	no antibiotic	0	3	NO	0	3	3	oral	Biguanide + sulfonylureas	>40 years	NO	NO	>40 yrs	<4 drugs	none	<4 (0 to 3) drugs	<4 drugs	biguanide + sulfonylureas
3474	75	Male	1	DM and HTN	16200	4.37	NO	no antibiotic	0	3	NO	0	3	3	oral	Biguanide + sulfonylureas	>40 years	NO	NO	>40 yrs	<4 drugs	none	<4 (0 to 3) drugs	<4 drugs	biguanide + sulfonylureas
3475	44	Female	1	DM with any other apart from HTN	16200	4.37	NO	no antibiotic	0	3	NO	0	3	3	oral	Biguanide + sulfonylureas	>40 years	NO	NO	>40 yrs	<4 drugs	none	<4 (0 to 3) drugs	<4 drugs	biguanide + sulfonylureas
749	67	Male	1	DM and HTN	16400	4.43	NO	no antibiotic	0	3	NO	0	3	3	oral	Biguanides	>40 years	NO	NO	>40 yrs	<4 drugs	none	<4 (0 to 3) drugs	<4 drugs	biguanides
1323	40	Male	1	DM alone	16400	4.43	NO	no antibiotic	0	3	NO	0	2	2	oral	Biguanide + sulfonylureas	30 to 40 years	NO	NO	30 to 40 yrs	<4 drugs	none	<4 (0 to 3) drugs	<4 drugs	biguanide + sulfonylureas
1324	40	Male	1	DM and HTN	16400	4.43	NO	no antibiotic	0	3	NO	0	2	2	oral	Biguanide + sulfonylureas	30 to 40 years	NO	NO	30 to 40 yrs	<4 drugs	none	<4 (0 to 3) drugs	<4 drugs	biguanide + sulfonylureas
528	49	Male	1	DM alone	16500	4.45	NO	no antibiotic	0	3	NO	0	1	1	no antidiabetic	no antidiabetic	>40 years	NO	NO	>40 yrs	<4 drugs	none	<4 (0 to 3) drugs	<4 drugs	no antidiabetic
655	60	Male	2	DM and HTN	16500	4.45	NO	no antibiotic	0	4	NO	0	4	4	oral	Biguanide + sulfonylureas	>40 years	NO	NO	>40 yrs	>or equal to 4	none	> or equal to 4 drugs	> or equal to 4 drugs	biguanide + sulfonylureas
690	52	Male	1	DM alone	16500	4.45	NO	nitroimidazoles	1	3	NO	0	3	3	oral	Biguanide + sulfonylureas	>40 years	NO	NO	>40 yrs	<4 drugs	none	<4 (0 to 3) drugs	<4 drugs	biguanide + sulfonylureas
692	64	Female	1	DM alone	16500	4.45	NO	nitroimidazoles	1	3	NO	0	3	3	oral	Biguanide + sulfonylureas	>40 years	NO	NO	>40 yrs	<4 drugs	none	<4 (0 to 3) drugs	<4 drugs	biguanide + sulfonylureas
693	73	Female	1	DM alone	16500	4.45	NO	nitroimidazoles	1	3	NO	0	3	3	oral	Biguanide + sulfonylureas	>40 years	NO	NO	>40 yrs	<4 drugs	none	<4 (0 to 3) drugs	<4 drugs	biguanide + sulfonylureas
792	54	Male	2	DM alone	16500	4.45	NO	no antibiotic	0	3	NO	0	3	3	oral	Biguanide + sulfonylureas	>40 years	NO	NO	>40 yrs	<4 drugs	none	<4 (0 to 3) drugs	<4 drugs	biguanide + sulfonylureas
794	53	Male	1	DM with any other apart from HTN	16500	4.45	NO	2 antibiotic classed	2	5	NO	0	5	5	oral	Biguanide + sulfonylureas	>40 years	NO	NO	>40 yrs	>or equal to 4	none	> or equal to 4 drugs	> or equal to 4 drugs	biguanide + sulfonylureas
1036	65	Male	2	DM and HTN	16500	4.45	NO	no antibiotic	0	4	NO	0	3	3	no antidiabetic	no antidiabetic	>40 years	NO	NO	>40 yrs	>or equal to 4	none	<4 (0 to 3) drugs	<4 drugs	no antidiabetic
1291	64	Male	2	DM alone	16500	4.45	NO	nitroimidazoles	1	3	NO	0	3	3	oral	Biguanide + sulfonylureas	>40 years	NO	NO	>40 yrs	<4 drugs	none	<4 (0 to 3) drugs	<4 drugs	biguanide + sulfonylureas
122	63	Female	1	DM and HTN	16800	4.54	NO	no antibiotic	0	2	NO	0	1	1	no antidiabetic	no antidiabetic	>40 years	NO	NO	>40 yrs	<4 drugs	none	<4 (0 to 3) drugs	<4 drugs	no antidiabetic
265	80	Female	1	DM with any other apart from HTN	17000	4.59	NO	no antibiotic	0	2	NO	0	1	1	oral	Biguanides	>40 years	NO	NO	>40 yrs	<4 drugs	none	<4 (0 to 3) drugs	<4 drugs	biguanides
663	25	Male	1	DM with any other apart from HTN	17000	4.59	NO	antimalarials	0	3	NO	0	2	2	oral	Biguanides	20 to 29 years	NO	NO	10 to 29 yrs	<4 drugs	none	<4 (0 to 3) drugs	<4 drugs	biguanides
763	45	Male	1	DM with any other apart from HTN	17500	4.72	NO	no antibiotic	0	4	NO	0	4	4	oral	Biguanide + sulfonylureas	>40 years	NO	NO	>40 yrs	>or equal to 4	none	> or equal to 4 drugs	> or equal to 4 drugs	biguanide + sulfonylureas
777	58	Male	1	DM alone	17500	4.72	NO	nitroimidazoles	1	4	NO	0	4	4	oral	Biguanide + sulfonylureas	>40 years	NO	NO	>40 yrs	>or equal to 4	none	> or equal to 4 drugs	> or equal to 4 drugs	biguanide + sulfonylureas
778	60	Female	1	DM alone	17500	4.72	NO	nitroimidazoles	1	4	NO	0	4	4	oral	Biguanide + sulfonylureas	>40 years	NO	NO	>40 yrs	>or equal to 4	none	> or equal to 4 drugs	> or equal to 4 drugs	biguanide + sulfonylureas
1718	57	Female	1	DM alone	17500	4.72	NO	3 antibiotic class	3	5	YES	2	5	4	oral	Biguanides	>40 years	NO	NO	>40 yrs	>or equal to 4	more than 1	> or equal to 4 drugs	> or equal to 4 drugs	biguanides
30	45	Male	1	DM alone	17800	4.81	NO	no antibiotic	0	3	NO	0	3	3	oral	Biguanides	>40 years	NO	NO	>40 yrs	<4 drugs	none	<4 (0 to 3) drugs	<4 drugs	biguanides
739	35	Male	2	DM alone	17800	4.81	NO	no antibiotic	0	3	NO	0	3	3	oral	Biguanide + sulfonylureas	30 to 40 years	NO	NO	30 to 40 yrs	<4 drugs	none	<4 (0 to 3) drugs	<4 drugs	biguanide + sulfonylureas
740	50	Male	2	DM alone	17800	4.81	NO	no antibiotic	0	3	NO	0	3	3	oral	Biguanide + sulfonylureas	>40 years	NO	NO	>40 yrs	<4 drugs	none	<4 (0 to 3) drugs	<4 drugs	biguanide + sulfonylureas
741	50	Male	2	DM alone	17800	4.81	NO	no antibiotic	0	3	NO	0	3	3	oral	Biguanide + sulfonylureas	>40 years	NO	NO	>40 yrs	<4 drugs	none	<4 (0 to 3) drugs	<4 drugs	biguanide + sulfonylureas
742	60	Male	1	DM alone	17800	4.81	NO	no antibiotic	0	3	NO	0	3	3	oral	Biguanide + sulfonylureas	>40 years	NO	NO	>40 yrs	<4 drugs	none	<4 (0 to 3) drugs	<4 drugs	biguanide + sulfonylureas
753	60	Male	1	DM, HTN, any other (3 or more condns)	17800	4.81	NO	fluoroquinolones	1	4	NO	0	2	2	no antidiabetic	no antidiabetic	>40 years	NO	NO	>40 yrs	>or equal to 4	none	<4 (0 to 3) drugs	<4 drugs	no antidiabetic
821	75	Female	1	DM alone	17800	4.81	NO	no antibiotic	0	3	NO	0	3	3	oral	Biguanide + sulfonylureas	>40 years	NO	NO	>40 yrs	<4 drugs	none	<4 (0 to 3) drugs	<4 drugs	biguanide + sulfonylureas
822	55	Male		DM alone	17800	4.81	NO	no antibiotic	0	3	NO	0	3	3	oral	Biguanide + sulfonylureas	>40 years	NO	NO	>40 yrs	<4 drugs	none	<4 (0 to 3) drugs	<4 drugs	biguanide + sulfonylureas
1298	40	Female	1	DM with any other apart from HTN	17800	4.81	NO	no antibiotic	0	3	NO	0	3	3	oral	Biguanide + sulfonylureas	30 to 40 years	NO	NO	30 to 40 yrs	<4 drugs	none	<4 (0 to 3) drugs	<4 drugs	biguanide + sulfonylureas
4075	40	Male	2	DM and HTN	17800	4.81	NO	no antibiotic	0	3	NO	0	3	3	oral	Biguanides	30 to 40 years	NO	NO	30 to 40 yrs	<4 drugs	none	<4 (0 to 3) drugs	<4 drugs	biguanides
4080	52	Male	1	DM and HTN	17800	4.81	NO	no antibiotic	0	3	NO	0	3	3	oral	Biguanides	>40 years	NO	NO	>40 yrs	<4 drugs	none	<4 (0 to 3) drugs	<4 drugs	biguanides
4086	60	Male	2	DM and HTN	17800	4.81	NO	no antibiotic	0	3	NO	0	3	3	no antidiabetic	no antidiabetic	>40 years	NO	NO	>40 yrs	<4 drugs	none	<4 (0 to 3) drugs	<4 drugs	no antidiabetic
348	50	Male	1	DM alone	18000	4.86	NO	no antibiotic	0	2	NO	0	2	2	oral	Biguanide + sulfonylureas	>40 years	NO	NO	>40 yrs	<4 drugs	none	<4 (0 to 3) drugs	<4 drugs	biguanide + sulfonylureas
517	41	Female	2	DM with any other apart from HTN	18000	4.86	NO	no antibiotic	0	2	NO	0	2	2	oral	Biguanide + sulfonylureas	>40 years	NO	NO	>40 yrs	<4 drugs	none	<4 (0 to 3) drugs	<4 drugs	biguanide + sulfonylureas
520	78	Female	1	DM and HTN	18000	4.86	NO	no antibiotic	0	3	NO	0	3	3	oral	Biguanide + sulfonylureas	>40 years	NO	NO	>40 yrs	<4 drugs	none	<4 (0 to 3) drugs	<4 drugs	biguanide + sulfonylureas
583	59	Female		DM alone	18000	4.86	NO	no antibiotic	0	2	NO	0	2	2	oral	Biguanide + sulfonylureas	>40 years	NO	NO	>40 yrs	<4 drugs	none	<4 (0 to 3) drugs	<4 drugs	biguanide + sulfonylureas
590	60	Male	1	DM and HTN	18000	4.86	NO	no antibiotic	0	3	NO	0	3	3	oral	Biguanide + sulfonylureas	>40 years	NO	NO	>40 yrs	<4 drugs	none	<4 (0 to 3) drugs	<4 drugs	biguanide + sulfonylureas
812	50	Male	1	DM alone	18000	4.86	NO	no antibiotic	0	2	NO	0	1	1	oral	Biguanides	>40 years	NO	NO	>40 yrs	<4 drugs	none	<4 (0 to 3) drugs	<4 drugs	biguanides
834	62	Male	1	DM and HTN	18000	4.86	NO	no antibiotic	0	3	NO	0	3	3	oral	Biguanide + sulfonylureas	>40 years	NO	NO	>40 yrs	<4 drugs	none	<4 (0 to 3) drugs	<4 drugs	biguanide + sulfonylureas
847	46	Male	1	DM, HTN, any other (3 or more condns)	18000	4.86	NO	no antibiotic	0	3	NO	0	3	3	oral	Biguanide + sulfonylureas	>40 years	NO	NO	>40 yrs	<4 drugs	none	<4 (0 to 3) drugs	<4 drugs	biguanide + sulfonylureas
860	59	Male	1	DM alone	18000	4.86	NO	no antibiotic	0	1	NO	0	1	1	oral	Biguanides	>40 years	NO	NO	>40 yrs	<4 drugs	none	<4 (0 to 3) drugs	<4 drugs	biguanides
867	72	Male	1	DM alone	18000	4.86	NO	no antibiotic	0	2	NO	0	2	2	oral	Biguanide + sulfonylureas	>40 years	NO	NO	>40 yrs	<4 drugs	none	<4 (0 to 3) drugs	<4 drugs	biguanide + sulfonylureas
869	43	Male	2	DM alone	18000	4.86	NO	no antibiotic	0	2	NO	0	2	2	oral	Biguanide + sulfonylureas	>40 years	NO	NO	>40 yrs	<4 drugs	none	<4 (0 to 3) drugs	<4 drugs	biguanide + sulfonylureas
871	62	Male	1	DM alone	18000	4.86	NO	no antibiotic	0	2	NO	0	2	2	oral	Biguanide + sulfonylureas	>40 years	NO	NO	>40 yrs	<4 drugs	none	<4 (0 to 3) drugs	<4 drugs	biguanide + sulfonylureas
872	47	Male	2	DM alone	18000	4.86	NO	no antibiotic	0	2	NO	0	2	2	oral	Biguanide + sulfonylureas	>40 years	NO	NO	>40 yrs	<4 drugs	none	<4 (0 to 3) drugs	<4 drugs	biguanide + sulfonylureas
873	62	Male	1	DM alone	18000	4.86	NO	no antibiotic	0	2	NO	0	2	2	oral	Biguanides	>40 years	NO	NO	>40 yrs	<4 drugs	none	<4 (0 to 3) drugs	<4 drugs	biguanides
878	60	Male	2	DM alone	18000	4.86	NO	no antibiotic	0	3	NO	0	2	2	oral	Biguanide + sulfonylureas	>40 years	NO	NO	>40 yrs	<4 drugs	none	<4 (0 to 3) drugs	<4 drugs	biguanide + sulfonylureas
1130	72	Female	1	DM with any other apart from HTN	18000	4.86	NO	no antibiotic	0	2	NO	0	3	3	oral	Biguanides	>40 years	NO	NO	>40 yrs	<4 drugs	none	<4 (0 to 3) drugs	<4 drugs	biguanides
1222	60	Female	1	DM alone	18000	4.86	NO	no antibiotic	0	3	NO	0	2	2	oral	Biguanide + sulfonylureas	>40 years	NO	NO	>40 yrs	<4 drugs	none	<4 (0 to 3) drugs	<4 drugs	biguanide + sulfonylureas
1420	50	Male	1	DM and HTN	18000	4.86	NO	no antibiotic	0	3	NO	0	3	3	oral	Biguanide + sulfonylureas	>40 years	NO	NO	>40 yrs	<4 drugs	none	<4 (0 to 3) drugs	<4 drugs	biguanide + sulfonylureas
2655	49	Male	1	DM alone	18000	4.86	NO	no antibiotic	0	2	NO	0	2	2	oral	Biguanides	>40 years	NO	NO	>40 yrs	<4 drugs	none	<4 (0 to 3) drugs	<4 drugs	biguanides
2854	50	Male	1	DM and HTN	18000	4.86	NO	no antibiotic	0	2	NO	0	2	2	oral	Biguanides	>40 years	NO	NO	>40 yrs	<4 drugs	none	<4 (0 to 3) drugs	<4 drugs	biguanides
3004	50	Male	1	DM alone	18000	4.86	NO	no antibiotic	0	2	NO	0	2	2	oral	Biguanide + sulfonylureas	>40 years	NO	NO	>40 yrs	<4 drugs	none	<4 (0 to 3) drugs	<4 drugs	biguanide + sulfonylureas
3005	40	Female	1	DM alone	18000	4.86	NO	no antibiotic	0	2	NO	0	2	2	oral	Biguanide + sulfonylureas	30 to 40 years	NO	NO	30 to 40 yrs	<4 drugs	none	<4 (0 to 3) drugs	<4 drugs	biguanide + sulfonylureas
3006	60	Female	1	DM alone	18000	4.86	NO	no antibiotic	0	2	NO	0	2	2	oral	Biguanide + sulfonylureas	>40 years	NO	NO	>40 yrs	<4 drugs	none	<4 (0 to 3) drugs	<4 drugs	biguanide + sulfonylureas
3007	50	Female	2	DM alone	18000	4.86	NO	no antibiotic	0	2	NO	0	2	2	oral	Biguanide + sulfonylureas	>40 years	NO	NO	>40 yrs	<4 drugs	none	<4 (0 to 3) drugs	<4 drugs	biguanide + sulfonylureas
3008	58	Male	1	DM alone	18000	4.86	NO	no antibiotic	0	2	NO	0	2	2	oral	Biguanide + sulfonylureas	>40 years	NO	NO	>40 yrs	<4 drugs	none	<4 (0 to 3) drugs	<4 drugs	biguanide + sulfonylureas
3009	70	Male	1	DM alone	18000	4.86	NO	no antibiotic	0	2	NO	0	2	2	oral	Biguanide + sulfonylureas	>40 years	NO	NO	>40 yrs	<4 drugs	none	<4 (0 to 3) drugs	<4 drugs	biguanide + sulfonylureas
3010	76	Female	2	DM alone	18000	4.86	NO	no antibiotic	0	2	NO	0	2	2	oral	Biguanide + sulfonylureas	>40 years	NO	NO	>40 yrs	<4 drugs	none	<4 (0 to 3) drugs	<4 drugs	biguanide + sulfonylureas
3011	50	Male	2	DM alone	18000	4.86	NO	no antibiotic	0	2	NO	0	2	2	oral	Biguanide + sulfonylureas	>40 years	NO	NO	>40 yrs	<4 drugs	none	<4 (0 to 3) drugs	<4 drugs	biguanide + sulfonylureas
3012	63	Male	1	DM alone	18000	4.86	NO	no antibiotic	0	2	NO	0	2	2	oral	Biguanide + sulfonylureas	>40 years	NO	NO	>40 yrs	<4 drugs	none	<4 (0 to 3) drugs	<4 drugs	biguanide + sulfonylureas
3013	47	Male	2	DM alone	18000	4.86	NO	no antibiotic	0	2	NO	0	2	2	oral	Biguanide + sulfonylureas	>40 years	NO	NO	>40 yrs	<4 drugs	none	<4 (0 to 3) drugs	<4 drugs	biguanide + sulfonylureas
3014	76	Female	1	DM alone	18000	4.86	NO	no antibiotic	0	2	NO	0	2	2	oral	Biguanide + sulfonylureas	>40 years	NO	NO	>40 yrs	<4 drugs	none	<4 (0 to 3) drugs	<4 drugs	biguanide + sulfonylureas
3015	40	Male	2	DM alone	18000	4.86	NO	no antibiotic	0	2	NO	0	2	2	oral	Biguanide + sulfonylureas	30 to 40 years	NO	NO	30 to 40 yrs	<4 drugs	none	<4 (0 to 3) drugs	<4 drugs	biguanide + sulfonylureas
3016	75	Female	2	DM alone	18000	4.86	NO	no antibiotic	0	2	NO	0	2	2	oral	Biguanide + sulfonylureas	>40 years	NO	NO	>40 yrs	<4 drugs	none	<4 (0 to 3) drugs	<4 drugs	biguanide + sulfonylureas
3017	88	Male	2	DM alone	18000	4.86	NO	no antibiotic	0	2	NO	0	2	2	oral	Biguanide + sulfonylureas	>40 years	NO	NO	>40 yrs	<4 drugs	none	<4 (0 to 3) drugs	<4 drugs	biguanide + sulfonylureas
3018	36	Female	1	DM alone	18000	4.86	NO	no antibiotic	0	2	NO	0	2	2	oral	Biguanide + sulfonylureas	30 to 40 years	NO	NO	30 to 40 yrs	<4 drugs	none	<4 (0 to 3) drugs	<4 drugs	biguanide + sulfonylureas
3019	50	Male	2	DM alone	18000	4.86	NO	no antibiotic	0	2	NO	0	2	2	oral	Biguanide + sulfonylureas	>40 years	NO	NO	>40 yrs	<4 drugs	none	<4 (0 to 3) drugs	<4 drugs	biguanide + sulfonylureas
3020	62	Female	1	DM alone	18000	4.86	NO	no antibiotic	0	2	NO	0	2	2	oral	Biguanide + sulfonylureas	>40 years	NO	NO	>40 yrs	<4 drugs	none	<4 (0 to 3) drugs	<4 drugs	biguanide + sulfonylureas
3021	53	Male	1	DM alone	18000	4.86	NO	no antibiotic	0	2	NO	0	2	2	oral	Biguanide + sulfonylureas	>40 years	NO	NO	>40 yrs	<4 drugs	none	<4 (0 to 3) drugs	<4 drugs	biguanide + sulfonylureas
3022	60	Male	2	DM alone	18000	4.86	NO	no antibiotic	0	2	NO	0	2	2	oral	Biguanide + sulfonylureas	>40 years	NO	NO	>40 yrs	<4 drugs	none	<4 (0 to 3) drugs	<4 drugs	biguanide + sulfonylureas
3024	46	Male	1	DM alone	18000	4.86	NO	no antibiotic	0	2	NO	0	2	2	oral	Biguanide + sulfonylureas	>40 years	NO	NO	>40 yrs	<4 drugs	none	<4 (0 to 3) drugs	<4 drugs	biguanide + sulfonylureas
3025	42	Male	2	DM alone	18000	4.86	NO	no antibiotic	0	2	NO	0	2	2	oral	Biguanide + sulfonylureas	>40 years	NO	NO	>40 yrs	<4 drugs	none	<4 (0 to 3) drugs	<4 drugs	biguanide + sulfonylureas
3026	35	Male	2	DM alone	18000	4.86	NO	no antibiotic	0	2	NO	0	2	2	oral	Biguanide + sulfonylureas	30 to 40 years	NO	NO	30 to 40 yrs	<4 drugs	none	<4 (0 to 3) drugs	<4 drugs	biguanide + sulfonylureas
3027	56	Female	1	DM alone	18000	4.86	NO	no antibiotic	0	4	NO	0	4	4	oral	Biguanide + sulfonylureas	>40 years	NO	NO	>40 yrs	>or equal to 4	none	> or equal to 4 drugs	> or equal to 4 drugs	biguanide + sulfonylureas
3028	60	Female	1	DM alone	18000	4.86	NO	no antibiotic	0	2	NO	0	2	2	oral	Biguanide + sulfonylureas	>40 years	NO	NO	>40 yrs	<4 drugs	none	<4 (0 to 3) drugs	<4 drugs	biguanide + sulfonylureas
3029	60	Male	1	DM alone	18000	4.86	NO	no antibiotic	0	2	NO	0	2	2	oral	Biguanide + sulfonylureas	>40 years	NO	NO	>40 yrs	<4 drugs	none	<4 (0 to 3) drugs	<4 drugs	biguanide + sulfonylureas
3030	46	Female	2	DM alone	18000	4.86	NO	no antibiotic	0	2	NO	0	2	2	oral	Biguanide + sulfonylureas	>40 years	NO	NO	>40 yrs	<4 drugs	none	<4 (0 to 3) drugs	<4 drugs	biguanide + sulfonylureas
3031	49	Female	2	DM alone	18000	4.86	NO	no antibiotic	0	2	NO	0	2	2	oral	Biguanide + sulfonylureas	>40 years	NO	NO	>40 yrs	<4 drugs	none	<4 (0 to 3) drugs	<4 drugs	biguanide + sulfonylureas
3032	50	Female	1	DM alone	18000	4.86	NO	no antibiotic	0	2	NO	0	2	2	oral	Biguanide + sulfonylureas	>40 years	NO	NO	>40 yrs	<4 drugs	none	<4 (0 to 3) drugs	<4 drugs	biguanide + sulfonylureas
3033	60	Female	1	DM alone	18000	4.86	NO	no antibiotic	0	2	NO	0	2	2	oral	Biguanide + sulfonylureas	>40 years	NO	NO	>40 yrs	<4 drugs	none	<4 (0 to 3) drugs	<4 drugs	biguanide + sulfonylureas
3034	42	Male	2	DM alone	18000	4.86	NO	no antibiotic	0	2	NO	0	2	2	oral	Biguanide + sulfonylureas	>40 years	NO	NO	>40 yrs	<4 drugs	none	<4 (0 to 3) drugs	<4 drugs	biguanide + sulfonylureas
3035	62	Male	2	DM alone	18000	4.86	NO	no antibiotic	0	2	NO	0	2	2	oral	Biguanide + sulfonylureas	>40 years	NO	NO	>40 yrs	<4 drugs	none	<4 (0 to 3) drugs	<4 drugs	biguanide + sulfonylureas
3036	60	Female	2	DM alone	18000	4.86	NO	no antibiotic	0	2	NO	0	2	2	oral	Biguanide + sulfonylureas	>40 years	NO	NO	>40 yrs	<4 drugs	none	<4 (0 to 3) drugs	<4 drugs	biguanide + sulfonylureas
3038	39	Male	2	DM alone	18000	4.86	NO	no antibiotic	0	2	NO	0	2	2	oral	Biguanide + sulfonylureas	30 to 40 years	NO	NO	30 to 40 yrs	<4 drugs	none	<4 (0 to 3) drugs	<4 drugs	biguanide + sulfonylureas
3039	67	Female	1	DM alone	18000	4.86	NO	no antibiotic	0	2	NO	0	2	2	oral	Biguanide + sulfonylureas	>40 years	NO	NO	>40 yrs	<4 drugs	none	<4 (0 to 3) drugs	<4 drugs	biguanide + sulfonylureas
3040	55	Female	1	DM alone	18000	4.86	NO	no antibiotic	0	2	NO	0	2	2	oral	Biguanide + sulfonylureas	>40 years	NO	NO	>40 yrs	<4 drugs	none	<4 (0 to 3) drugs	<4 drugs	biguanide + sulfonylureas
3041	45	Male	1	DM alone	18000	4.86	NO	no antibiotic	0	2	NO	0	2	2	oral	Biguanide + sulfonylureas	>40 years	NO	NO	>40 yrs	<4 drugs	none	<4 (0 to 3) drugs	<4 drugs	biguanide + sulfonylureas
3042	38	Male	1	DM alone	18000	4.86	NO	no antibiotic	0	2	NO	0	2	2	oral	Biguanide + sulfonylureas	30 to 40 years	NO	NO	30 to 40 yrs	<4 drugs	none	<4 (0 to 3) drugs	<4 drugs	biguanide + sulfonylureas
3043	65	Male	2	DM alone	18000	4.86	NO	no antibiotic	0	2	NO	0	2	2	oral	Biguanide + sulfonylureas	>40 years	NO	NO	>40 yrs	<4 drugs	none	<4 (0 to 3) drugs	<4 drugs	biguanide + sulfonylureas
3044	53	Female	2	DM alone	18000	4.86	NO	no antibiotic	0	2	NO	0	2	2	oral	Biguanide + sulfonylureas	>40 years	NO	NO	>40 yrs	<4 drugs	none	<4 (0 to 3) drugs	<4 drugs	biguanide + sulfonylureas
3045	48	Male	1	DM alone	18000	4.86	NO	no antibiotic	0	2	NO	0	2	2	oral	Biguanide + sulfonylureas	>40 years	NO	NO	>40 yrs	<4 drugs	none	<4 (0 to 3) drugs	<4 drugs	biguanide + sulfonylureas
3046	45	Female	1	DM alone	18000	4.86	NO	no antibiotic	0	2	NO	0	2	2	oral	Biguanide + sulfonylureas	>40 years	NO	NO	>40 yrs	<4 drugs	none	<4 (0 to 3) drugs	<4 drugs	biguanide + sulfonylureas
3047	54	Female	1	DM alone	18000	4.86	NO	no antibiotic	0	2	NO	0	2	2	oral	Biguanide + sulfonylureas	>40 years	NO	NO	>40 yrs	<4 drugs	none	<4 (0 to 3) drugs	<4 drugs	biguanide + sulfonylureas
3048	80	Male	1	DM alone	18000	4.86	NO	no antibiotic	0	2	NO	0	2	2	oral	Biguanide + sulfonylureas	>40 years	NO	NO	>40 yrs	<4 drugs	none	<4 (0 to 3) drugs	<4 drugs	biguanide + sulfonylureas
3049	41	Male	2	DM alone	18000	4.86	NO	no antibiotic	0	2	NO	0	2	2	oral	Biguanide + sulfonylureas	>40 years	NO	NO	>40 yrs	<4 drugs	none	<4 (0 to 3) drugs	<4 drugs	biguanide + sulfonylureas
3050	60	Male	1	DM alone	18000	4.86	NO	no antibiotic	0	2	NO	0	2	2	oral	Biguanide + sulfonylureas	>40 years	NO	NO	>40 yrs	<4 drugs	none	<4 (0 to 3) drugs	<4 drugs	biguanide + sulfonylureas
3051	65	Male	2	DM alone	18000	4.86	NO	no antibiotic	0	2	NO	0	2	2	oral	Biguanide + sulfonylureas	>40 years	NO	NO	>40 yrs	<4 drugs	none	<4 (0 to 3) drugs	<4 drugs	biguanide + sulfonylureas
3427	53	Female	2	DM and HTN	18000	4.86	NO	no antibiotic	0	2	NO	0	2	2	oral	Biguanide + sulfonylureas	>40 years	NO	NO	>40 yrs	<4 drugs	none	<4 (0 to 3) drugs	<4 drugs	biguanide + sulfonylureas
4085	45	Male	2	DM and HTN	18000	4.86	NO	no antibiotic	0	3	NO	0	3	3	oral	Biguanide + sulfonylureas	>40 years	NO	NO	>40 yrs	<4 drugs	none	<4 (0 to 3) drugs	<4 drugs	biguanide + sulfonylureas
864	64	Male	1	DM and HTN	18100	4.89	NO	aminoglycosides	1	3	NO	0	3	3	oral	Biguanides	>40 years	NO	NO	>40 yrs	<4 drugs	none	<4 (0 to 3) drugs	<4 drugs	biguanides
8	63	Male	1	DM, HTN, any other (3 or more condns)	18200	4.91	NO	fluoroquinolones	1	4	NO	0	4	4	no antidiabetic	no antidiabetic	>40 years	NO	NO	>40 yrs	>or equal to 4	none	> or equal to 4 drugs	> or equal to 4 drugs	no antidiabetic
801	60	Male	1	DM, HTN, any other (3 or more condns)	18200	4.91	NO	no antibiotic	0	3	NO	0	3	3	no antidiabetic	no antidiabetic	>40 years	NO	NO	>40 yrs	<4 drugs	none	<4 (0 to 3) drugs	<4 drugs	no antidiabetic
2096	61	Male	2	DM and HTN	18200	4.91	NO	no antibiotic	0	4	NO	0	4	4	oral	Biguanide + sulfonylureas	>40 years	NO	NO	>40 yrs	>or equal to 4	none	> or equal to 4 drugs	> or equal to 4 drugs	biguanide + sulfonylureas
612	57	Male	2	DM alone	18500	4.99	NO	nitroimidazoles	1	4	NO	0	3	3	oral	Biguanides	>40 years	NO	NO	>40 yrs	>or equal to 4	none	<4 (0 to 3) drugs	<4 drugs	biguanides
290	60	Male	1	DM, HTN, any other (3 or more condns)	18600	5.02	NO	fluoroquinolones	1	4	NO	0	2	2	no antidiabetic	no antidiabetic	>40 years	NO	NO	>40 yrs	>or equal to 4	none	<4 (0 to 3) drugs	<4 drugs	no antidiabetic
768	40	Male	2	DM alone	18800	5.08	NO	no antibiotic	0	3	NO	0	3	3	oral	Biguanides	30 to 40 years	NO	NO	30 to 40 yrs	<4 drugs	none	<4 (0 to 3) drugs	<4 drugs	biguanides
2295	50	Male	1	DM and HTN	18800	5.08	NO	no antibiotic	0	5	NO	0	4	4	oral	Biguanide + sulfonylureas	>40 years	NO	NO	>40 yrs	>or equal to 4	none	> or equal to 4 drugs	> or equal to 4 drugs	biguanide + sulfonylureas
219	39	Female	1	DM with any other apart from HTN	19000	5.13	NO	antimalarials	0	3	NO	0	3	3	no antidiabetic	no antidiabetic	30 to 40 years	NO	NO	30 to 40 yrs	<4 drugs	none	<4 (0 to 3) drugs	<4 drugs	no antidiabetic
756	53	Female	1	DM alone	19000	5.13	NO	no antibiotic	0	2	NO	0	1	1	oral	Biguanides	>40 years	NO	NO	>40 yrs	<4 drugs	none	<4 (0 to 3) drugs	<4 drugs	biguanides
875	40	Female	2	DM and HTN	19000	5.13	NO	no antibiotic	0	3	NO	0	3	3	oral	Biguanide + sulfonylureas	30 to 40 years	NO	NO	30 to 40 yrs	<4 drugs	none	<4 (0 to 3) drugs	<4 drugs	biguanide + sulfonylureas
2341	50	Male	1	DM alone	19000	5.13	NO	no antibiotic	0	3	NO	0	2	2	oral	Biguanides	>40 years	NO	NO	>40 yrs	<4 drugs	none	<4 (0 to 3) drugs	<4 drugs	biguanides
881	64	Male	2	DM and HTN	19100	5.16	NO	no antibiotic	0	3	NO	0	1	1	oral	Biguanides	>40 years	NO	NO	>40 yrs	<4 drugs	none	<4 (0 to 3) drugs	<4 drugs	biguanides
686	50	Male	1	DM alone	19200	5.18	NO	no antibiotic	0	2	NO	0	1	1	oral	Biguanides	>40 years	NO	NO	>40 yrs	<4 drugs	none	<4 (0 to 3) drugs	<4 drugs	biguanides
736	38	Male	2	DM and HTN	19200	5.18	NO	no antibiotic	0	3	NO	0	2	2	oral	Biguanide + sulfonylureas	30 to 40 years	NO	NO	30 to 40 yrs	<4 drugs	none	<4 (0 to 3) drugs	<4 drugs	biguanide + sulfonylureas
1014	55	Male	1	DM alone	19200	5.18	NO	no antibiotic	0	3	NO	0	2	2	oral	Biguanide + sulfonylureas	>40 years	NO	NO	>40 yrs	<4 drugs	none	<4 (0 to 3) drugs	<4 drugs	biguanide + sulfonylureas
295	47	Male	1	DM and HTN	19400	5.24	NO	no antibiotic	0	3	NO	0	3	3	no antidiabetic	no antidiabetic	>40 years	NO	NO	>40 yrs	<4 drugs	none	<4 (0 to 3) drugs	<4 drugs	no antidiabetic
780	59	Male	1	DM alone	19400	5.24	NO	no antibiotic	0	3	NO	0	3	3	oral	Biguanides	>40 years	NO	NO	>40 yrs	<4 drugs	none	<4 (0 to 3) drugs	<4 drugs	biguanides
933	48	Male	2	DM, HTN, any other (3 or more condns)	19400	5.24	NO	no antibiotic	0	3	NO	0	3	3	oral	Biguanide + sulfonylureas	>40 years	NO	NO	>40 yrs	<4 drugs	none	<4 (0 to 3) drugs	<4 drugs	biguanide + sulfonylureas
1935	58	Male	1	DM and HTN	19500	5.26	NO	no antibiotic	0	3	NO	0	2	2	oral	Biguanides	>40 years	NO	NO	>40 yrs	<4 drugs	none	<4 (0 to 3) drugs	<4 drugs	biguanides
3881	50	Male	2	DM and HTN	19500	5.26	NO	no antibiotic	0	1	NO	0	1	1	no antidiabetic	no antidiabetic	>40 years	NO	NO	>40 yrs	<4 drugs	none	<4 (0 to 3) drugs	<4 drugs	no antidiabetic
9	65	Female	1	DM with any other apart from HTN	20000	5.4	NO	antimalarials	0	4	NO	0	4	4	oral	Biguanide + sulfonylureas	>40 years	NO	NO	>40 yrs	>or equal to 4	none	> or equal to 4 drugs	> or equal to 4 drugs	biguanide + sulfonylureas
177	70	Male	1	DM alone	20000	5.4	NO	no antibiotic	0	2	NO	0	2	2	no antidiabetic	no antidiabetic	>40 years	NO	NO	>40 yrs	<4 drugs	none	<4 (0 to 3) drugs	<4 drugs	no antidiabetic
414	50	Male	2	DM alone	20000	5.4	NO	no antibiotic	0	2	NO	0	1	1	oral	Biguanides	>40 years	NO	NO	>40 yrs	<4 drugs	none	<4 (0 to 3) drugs	<4 drugs	biguanides
565	80	Female	1	DM alone	20000	5.4	NO	macrolides	1	3	NO	0	2	2	no antidiabetic	no antidiabetic	>40 years	NO	NO	>40 yrs	<4 drugs	none	<4 (0 to 3) drugs	<4 drugs	no antidiabetic
824	53	Male	2	DM and HTN	20000	5.4	NO	antimalarials	0	4	NO	0	2	2	no antidiabetic	no antidiabetic	>40 years	NO	NO	>40 yrs	>or equal to 4	none	<4 (0 to 3) drugs	<4 drugs	no antidiabetic
858	49	Male	1	DM alone	20000	5.4	NO	fluoroquinolones	1	3	NO	0	3	3	oral	Biguanide + sulfonylureas	>40 years	NO	NO	>40 yrs	<4 drugs	none	<4 (0 to 3) drugs	<4 drugs	biguanide + sulfonylureas
978	48	Male	1	DM with any other apart from HTN	20000	5.4	NO	no antibiotic	0	3	NO	0	2	2	oral	Biguanide + sulfonylureas	>40 years	NO	NO	>40 yrs	<4 drugs	none	<4 (0 to 3) drugs	<4 drugs	biguanide + sulfonylureas
1263	58	Male	2	DM alone	20000	5.4	NO	Penicillin	1	3	NO	0	2	2	oral	Biguanide + sulfonylureas	>40 years	NO	NO	>40 yrs	<4 drugs	none	<4 (0 to 3) drugs	<4 drugs	biguanide + sulfonylureas
542	80	Female	1	DM alone	20400	5.51	NO	no antibiotic	0	4	NO	0	4	4	oral	Biguanide + sulfonylureas	>40 years	NO	NO	>40 yrs	>or equal to 4	none	> or equal to 4 drugs	> or equal to 4 drugs	biguanide + sulfonylureas
570	54	Male	1	DM alone	20400	5.51	NO	no antibiotic	0	2	NO	0	2	2	oral	Biguanides	>40 years	NO	NO	>40 yrs	<4 drugs	none	<4 (0 to 3) drugs	<4 drugs	biguanides
571	54	Male	1	DM alone	20400	5.51	NO	no antibiotic	0	2	NO	0	2	2	oral	Biguanides	>40 years	NO	NO	>40 yrs	<4 drugs	none	<4 (0 to 3) drugs	<4 drugs	biguanides
572	52	Male	2	DM alone	20400	5.51	NO	no antibiotic	0	2	NO	0	2	2	oral	Biguanides	>40 years	NO	NO	>40 yrs	<4 drugs	none	<4 (0 to 3) drugs	<4 drugs	biguanides
277	58	Male	2	DM alone	20500	5.53	NO	antimalarials	0	4	NO	0	4	4	no antidiabetic	no antidiabetic	>40 years	NO	NO	>40 yrs	>or equal to 4	none	> or equal to 4 drugs	> or equal to 4 drugs	no antidiabetic
865	52	Female	1	DM alone	20800	5.62	NO	no antibiotic	0	3	NO	0	3	3	no antidiabetic	no antidiabetic	>40 years	NO	NO	>40 yrs	<4 drugs	none	<4 (0 to 3) drugs	<4 drugs	no antidiabetic
934	50	Male	1	DM and HTN	20800	5.62	NO	no antibiotic	0	4	NO	0	4	4	oral	Biguanide + sulfonylureas	>40 years	NO	NO	>40 yrs	>or equal to 4	none	> or equal to 4 drugs	> or equal to 4 drugs	biguanide + sulfonylureas
935	58	Female	2	DM and HTN	20800	5.62	NO	no antibiotic	0	4	NO	0	4	4	oral	Biguanide + sulfonylureas	>40 years	NO	NO	>40 yrs	>or equal to 4	none	> or equal to 4 drugs	> or equal to 4 drugs	biguanide + sulfonylureas
1051	61	Female	1	DM alone	20800	5.62	NO	Penicillin	1	4	NO	0	4	4	oral	Biguanide + sulfonylureas	>40 years	NO	NO	>40 yrs	>or equal to 4	none	> or equal to 4 drugs	> or equal to 4 drugs	biguanide + sulfonylureas
6	60	Male	1	DM with any other apart from HTN	21000	5.67	NO	antimalarials	0	5	NO	0	4	4	oral	Biguanide + sulfonylureas	>40 years	NO	NO	>40 yrs	>or equal to 4	none	> or equal to 4 drugs	> or equal to 4 drugs	biguanide + sulfonylureas
23	55	Female	2	DM with any other apart from HTN	21000	5.67	NO	2 antibiotic classed	2	4	NO	0	4	4	oral	Biguanide + sulfonylureas	>40 years	NO	NO	>40 yrs	>or equal to 4	none	> or equal to 4 drugs	> or equal to 4 drugs	biguanide + sulfonylureas
452	75	Male	2	HTN alone	21000	5.67	NO	no antibiotic	0	3	NO	0	3	3	no antidiabetic	no antidiabetic	>40 years	NO	NO	>40 yrs	<4 drugs	none	<4 (0 to 3) drugs	<4 drugs	no antidiabetic
737	53	Male	2	DM alone	21000	5.67	NO	no antibiotic	0	3	NO	0	3	3	oral	Biguanide + sulfonylureas	>40 years	NO	NO	>40 yrs	<4 drugs	none	<4 (0 to 3) drugs	<4 drugs	biguanide + sulfonylureas
803	63	Male	1	DM alone	21000	5.67	NO	no antibiotic	0	1	NO	0	1	0	no antidiabetic	no antidiabetic	>40 years	NO	NO	>40 yrs	<4 drugs	none	<4 (0 to 3) drugs	<4 drugs	no antidiabetic
848	70	Male	1	DM, HTN, any other (3 or more condns)	21000	5.67	NO	no antibiotic	0	2	NO	0	2	2	no antidiabetic	no antidiabetic	>40 years	NO	NO	>40 yrs	<4 drugs	none	<4 (0 to 3) drugs	<4 drugs	no antidiabetic
868	56	Male	1	DM and HTN	21000	5.67	NO	no antibiotic	0	2	NO	0	2	2	oral	Biguanides	>40 years	NO	NO	>40 yrs	<4 drugs	none	<4 (0 to 3) drugs	<4 drugs	biguanides
936	54	Female	1	DM alone	21000	5.67	NO	no antibiotic	0	1	NO	0	1	0	no antidiabetic	no antidiabetic	>40 years	NO	NO	>40 yrs	<4 drugs	none	<4 (0 to 3) drugs	<4 drugs	no antidiabetic
983	55	Female	1	DM alone	21000	5.67	NO	no antibiotic	0	3	NO	0	3	3	oral	Biguanide + sulfonylureas	>40 years	NO	NO	>40 yrs	<4 drugs	none	<4 (0 to 3) drugs	<4 drugs	biguanide + sulfonylureas
985	50	Male	2	DM and HTN	21000	5.67	NO	no antibiotic	0	3	NO	0	3	3	oral	Biguanide + sulfonylureas	>40 years	NO	NO	>40 yrs	<4 drugs	none	<4 (0 to 3) drugs	<4 drugs	biguanide + sulfonylureas
987	53	Male	1	DM alone	21000	5.67	NO	no antibiotic	0	2	NO	0	2	2	oral	Biguanides	>40 years	NO	NO	>40 yrs	<4 drugs	none	<4 (0 to 3) drugs	<4 drugs	biguanides
1015	53	Male	1	DM alone	21000	5.67	NO	no antibiotic	0	2	NO	0	1	1	oral	Biguanides	>40 years	NO	NO	>40 yrs	<4 drugs	none	<4 (0 to 3) drugs	<4 drugs	biguanides
1138	60	Male	1	DM and HTN	21000	5.67	NO	no antibiotic	0	3	NO	0	3	3	oral	Biguanide + sulfonylureas	>40 years	NO	NO	>40 yrs	<4 drugs	none	<4 (0 to 3) drugs	<4 drugs	biguanide + sulfonylureas
1290	50	Male	2	DM and HTN	21000	5.67	NO	no antibiotic	0	2	NO	0	1	1	no antidiabetic	no antidiabetic	>40 years	NO	NO	>40 yrs	<4 drugs	none	<4 (0 to 3) drugs	<4 drugs	no antidiabetic
1642	51	Male	2	DM alone	21000	5.67	NO	no antibiotic	0	2	NO	0	1	1	oral	Biguanides	>40 years	NO	NO	>40 yrs	<4 drugs	none	<4 (0 to 3) drugs	<4 drugs	biguanides
2316	53	Male	1	DM and HTN	21000	5.67	NO	no antibiotic	0	4	NO	0	3	3	oral	Biguanides	>40 years	NO	NO	>40 yrs	>or equal to 4	none	<4 (0 to 3) drugs	<4 drugs	biguanides
2770	62	Male	1	DM alone	21000	5.67	NO	no antibiotic	0	3	NO	0	2	2	oral	Biguanide + sulfonylureas	>40 years	NO	NO	>40 yrs	<4 drugs	none	<4 (0 to 3) drugs	<4 drugs	biguanide + sulfonylureas
4118	65	Female	1	DM alone	21000	5.67	NO	no antibiotic	0	2	NO	0	1	1	oral	Biguanides	>40 years	NO	NO	>40 yrs	<4 drugs	none	<4 (0 to 3) drugs	<4 drugs	biguanides
4165	32	Female	1	DM and HTN	21000	5.67	NO	no antibiotic	0	3	NO	0	3	3	oral	sulfonyl ureas	30 to 40 years	NO	NO	30 to 40 yrs	<4 drugs	none	<4 (0 to 3) drugs	<4 drugs	sulfonylureas
1940	40	Male	2	DM and HTN	21100	5.7	NO	no antibiotic	0	5	NO	0	5	5	oral	Biguanides	30 to 40 years	NO	NO	30 to 40 yrs	>or equal to 4	none	> or equal to 4 drugs	> or equal to 4 drugs	biguanides
192	48	Male	1	DM with any other apart from HTN	21500	5.8	NO	macrolides	1	4	NO	0	4	4	oral	Biguanides	>40 years	NO	NO	>40 yrs	>or equal to 4	none	> or equal to 4 drugs	> or equal to 4 drugs	biguanides
997	52	Male	1	DM alone	21500	5.8	NO	no antibiotic	0	3	NO	0	1	1	oral	Biguanides	>40 years	NO	NO	>40 yrs	<4 drugs	none	<4 (0 to 3) drugs	<4 drugs	biguanides
3911	56	Male	1	DM alone	21600	5.83	NO	no antibiotic	0	4	YES	1	4	4	oral	Biguanide + sulfonylureas	>40 years	NO	NO	>40 yrs	>or equal to 4	more than 1	> or equal to 4 drugs	> or equal to 4 drugs	biguanide + sulfonylureas
3736	61	Female	1	DM and HTN	21650	5.85	NO	no antibiotic	0	4	NO	0	4	4	no antidiabetic	no antidiabetic	>40 years	NO	NO	>40 yrs	>or equal to 4	none	> or equal to 4 drugs	> or equal to 4 drugs	no antidiabetic
1326	79	Male	2	DM with any other apart from HTN	21800	5.89	NO	2 antibiotic classed	2	5	NO	0	5	5	oral	Biguanides	>40 years	NO	NO	>40 yrs	>or equal to 4	none	> or equal to 4 drugs	> or equal to 4 drugs	biguanides
3925	54	Male	1	DM alone	21800	5.89	NO	no antibiotic	0	3	NO	0	2	2	oral	Biguanides	>40 years	NO	NO	>40 yrs	<4 drugs	none	<4 (0 to 3) drugs	<4 drugs	biguanides
2302	56	Female	2	DM alone	21900	5.91	NO	no antibiotic	0	6	NO	0	3	3	oral	sulfonyl ureas	>40 years	NO	NO	>40 yrs	>or equal to 4	none	<4 (0 to 3) drugs	<4 drugs	sulfonylureas
504	49	Male	1	DM with any other apart from HTN	22000	5.94	NO	antifungals	0	3	NO	0	3	3	no antidiabetic	no antidiabetic	>40 years	NO	NO	>40 yrs	<4 drugs	none	<4 (0 to 3) drugs	<4 drugs	no antidiabetic
969	60	Male	1	DM alone	22000	5.94	NO	no antibiotic	0	3	NO	0	2	2	oral	Biguanide + sulfonylureas	>40 years	NO	NO	>40 yrs	<4 drugs	none	<4 (0 to 3) drugs	<4 drugs	biguanide + sulfonylureas
637	48	Male	1	DM alone	22500	6.07	NO	macrolides	1	3	NO	0	2	2	oral	Biguanides	>40 years	NO	NO	>40 yrs	<4 drugs	none	<4 (0 to 3) drugs	<4 drugs	biguanides
652	24	Female	2	DM, HTN, any other (3 or more condns)	22500	6.07	NO	no antibiotic	0	2	NO	0	1	1	no antidiabetic	no antidiabetic	20 to 29 years	NO	NO	10 to 29 yrs	<4 drugs	none	<4 (0 to 3) drugs	<4 drugs	no antidiabetic
680	60	Female	2	DM and HTN	22500	6.07	NO	nitroimidazoles	1	4	NO	0	4	4	oral	sulfonyl ureas	>40 years	NO	NO	>40 yrs	>or equal to 4	none	> or equal to 4 drugs	> or equal to 4 drugs	sulfonylureas
891	37	Male	1	DM and HTN	22600	6.1	NO	no antibiotic	0	3	NO	0	3	3	oral	Biguanides	30 to 40 years	NO	NO	30 to 40 yrs	<4 drugs	none	<4 (0 to 3) drugs	<4 drugs	biguanides
1353	54	Male	1	DM and HTN	22600	6.1	NO	no antibiotic	0	4	NO	0	4	4	no antidiabetic	no antidiabetic	>40 years	NO	NO	>40 yrs	>or equal to 4	none	> or equal to 4 drugs	> or equal to 4 drugs	no antidiabetic
809	19	Male	1	DM, HTN, any other (3 or more condns)	22700	6.13	NO	macrolides	1	3	NO	0	2	2	no antidiabetic	no antidiabetic	10 - 19 years	NO	NO	10 to 29 yrs	<4 drugs	none	<4 (0 to 3) drugs	<4 drugs	no antidiabetic
1039	50	Female	1	DM alone	22700	6.13	NO	2 antibiotic classed	2	4	NO	0	4	3	oral	Biguanide + sulfonylureas	>40 years	NO	NO	>40 yrs	>or equal to 4	none	> or equal to 4 drugs	<4 drugs	biguanide + sulfonylureas
439	64	Male	2	DM alone	23000	6.21	NO	antifungals	0	3	NO	0	3	3	oral	Biguanide + sulfonylureas	>40 years	NO	NO	>40 yrs	<4 drugs	none	<4 (0 to 3) drugs	<4 drugs	biguanide + sulfonylureas
897	43	Male	2	DM alone	23100	6.24	NO	no antibiotic	0	2	NO	0	2	2	no antidiabetic	no antidiabetic	>40 years	NO	NO	>40 yrs	<4 drugs	none	<4 (0 to 3) drugs	<4 drugs	no antidiabetic
1771	62	Female	1	DM with any other apart from HTN	23200	6.26	NO	antimalarials	0	4	NO	0	4	4	oral	Biguanide + sulfonylureas	>40 years	NO	NO	>40 yrs	>or equal to 4	none	> or equal to 4 drugs	> or equal to 4 drugs	biguanide + sulfonylureas
1010	58	Male	1	DM with any other apart from HTN	23400	6.32	NO	antimalarials	0	4	NO	0	4	4	oral	Biguanide + sulfonylureas	>40 years	NO	NO	>40 yrs	>or equal to 4	none	> or equal to 4 drugs	> or equal to 4 drugs	biguanide + sulfonylureas
902	67	Male	1	DM alone	23700	6.4	NO	no antibiotic	0	4	NO	0	4	4	oral	Biguanides	>40 years	NO	NO	>40 yrs	>or equal to 4	none	> or equal to 4 drugs	> or equal to 4 drugs	biguanides
237	94	Female	1	DM, HTN, any other (3 or more condns)	24000	6.48	NO	no antibiotic	0	3	NO	0	1	1	no antidiabetic	no antidiabetic	>40 years	NO	NO	>40 yrs	<4 drugs	none	<4 (0 to 3) drugs	<4 drugs	no antidiabetic
540	83	Female	1	DM, HTN, any other (3 or more condns)	24000	6.48	NO	2 antibiotic classed	2	4	NO	0	4	4	no antidiabetic	no antidiabetic	>40 years	NO	NO	>40 yrs	>or equal to 4	none	> or equal to 4 drugs	> or equal to 4 drugs	no antidiabetic
804	63	Male	1	DM with any other apart from HTN	24000	6.48	NO	no antibiotic	0	4	NO	0	2	2	oral	Biguanides	>40 years	NO	NO	>40 yrs	>or equal to 4	none	<4 (0 to 3) drugs	<4 drugs	biguanides
956	68	Male	1	DM and HTN	24000	6.48	NO	no antibiotic	0	1	NO	0	1	1	no antidiabetic	no antidiabetic	>40 years	NO	NO	>40 yrs	<4 drugs	none	<4 (0 to 3) drugs	<4 drugs	no antidiabetic
984	60	Male	1	DM alone	24000	6.48	NO	no antibiotic	0	3	NO	0	3	3	oral	Biguanide + sulfonylureas	>40 years	NO	NO	>40 yrs	<4 drugs	none	<4 (0 to 3) drugs	<4 drugs	biguanide + sulfonylureas
989	79	Female	1	DM alone	24000	6.48	NO	no antibiotic	0	1	NO	0	1	1	no antidiabetic	no antidiabetic	>40 years	NO	NO	>40 yrs	<4 drugs	none	<4 (0 to 3) drugs	<4 drugs	no antidiabetic
1018	47	Male	2	DM and HTN	24000	6.48	NO	no antibiotic	0	2	NO	0	2	2	oral	Biguanides	>40 years	NO	NO	>40 yrs	<4 drugs	none	<4 (0 to 3) drugs	<4 drugs	biguanides
1073	49	Male	1	DM alone	24000	6.48	NO	no antibiotic	0	1	NO	0	1	1	oral	Biguanides	>40 years	NO	NO	>40 yrs	<4 drugs	none	<4 (0 to 3) drugs	<4 drugs	biguanides
1074	54	Male	2	DM and HTN	24000	6.48	NO	no antibiotic	0	1	NO	0	1	1	oral	Biguanides	>40 years	NO	NO	>40 yrs	<4 drugs	none	<4 (0 to 3) drugs	<4 drugs	biguanides
1076	45	Female	1	DM alone	24000	6.48	NO	no antibiotic	0	1	NO	0	1	1	oral	Biguanides	>40 years	NO	NO	>40 yrs	<4 drugs	none	<4 (0 to 3) drugs	<4 drugs	biguanides
1077	54	Male	1	DM alone	24000	6.48	NO	no antibiotic	0	1	NO	0	1	1	oral	Biguanides	>40 years	NO	NO	>40 yrs	<4 drugs	none	<4 (0 to 3) drugs	<4 drugs	biguanides
1085	50	Male	2	DM alone	24000	6.48	NO	no antibiotic	0	1	NO	0	1	1	oral	Biguanides	>40 years	NO	NO	>40 yrs	<4 drugs	none	<4 (0 to 3) drugs	<4 drugs	biguanides
1086	61	Male	1	DM alone	24000	6.48	NO	no antibiotic	0	1	NO	0	1	1	oral	Biguanides	>40 years	NO	NO	>40 yrs	<4 drugs	none	<4 (0 to 3) drugs	<4 drugs	biguanides
1089	40	Female	1	DM alone	24000	6.48	NO	no antibiotic	0	1	NO	0	1	1	oral	Biguanides	30 to 40 years	NO	NO	30 to 40 yrs	<4 drugs	none	<4 (0 to 3) drugs	<4 drugs	biguanides
1092	56	Male	2	DM alone	24000	6.48	NO	no antibiotic	0	1	NO	0	1	1	oral	Biguanides	>40 years	NO	NO	>40 yrs	<4 drugs	none	<4 (0 to 3) drugs	<4 drugs	biguanides
1093	58	Male	1	DM alone	24000	6.48	NO	no antibiotic	0	1	NO	0	1	1	oral	Biguanides	>40 years	NO	NO	>40 yrs	<4 drugs	none	<4 (0 to 3) drugs	<4 drugs	biguanides
1094	59	Male	2	DM alone	24000	6.48	NO	no antibiotic	0	1	NO	0	1	1	oral	Biguanides	>40 years	NO	NO	>40 yrs	<4 drugs	none	<4 (0 to 3) drugs	<4 drugs	biguanides
1095	40	Female	1	DM alone	24000	6.48	NO	no antibiotic	0	1	NO	0	1	1	oral	Biguanides	30 to 40 years	NO	NO	30 to 40 yrs	<4 drugs	none	<4 (0 to 3) drugs	<4 drugs	biguanides
1096	75	Female	1	DM alone	24000	6.48	NO	no antibiotic	0	1	NO	0	1	1	oral	Biguanides	>40 years	NO	NO	>40 yrs	<4 drugs	none	<4 (0 to 3) drugs	<4 drugs	biguanides
1128	70	Male	2	DM alone	24000	6.48	NO	no antibiotic	0	1	NO	0	1	1	oral	Biguanides	>40 years	NO	NO	>40 yrs	<4 drugs	none	<4 (0 to 3) drugs	<4 drugs	biguanides
1129	86	Male	2	DM alone	24000	6.48	NO	no antibiotic	0	2	NO	0	2	2	oral	Biguanides	>40 years	NO	NO	>40 yrs	<4 drugs	none	<4 (0 to 3) drugs	<4 drugs	biguanides
1131	55	Female	1	DM alone	24000	6.48	NO	no antibiotic	0	1	NO	0	1	1	oral	Biguanides	>40 years	NO	NO	>40 yrs	<4 drugs	none	<4 (0 to 3) drugs	<4 drugs	biguanides
1134	38	Male	2	DM and HTN	24000	6.48	NO	no antibiotic	0	1	NO	0	1	1	oral	Biguanides	30 to 40 years	NO	NO	30 to 40 yrs	<4 drugs	none	<4 (0 to 3) drugs	<4 drugs	biguanides
1135	50	Female	2	DM alone	24000	6.48	NO	no antibiotic	0	1	NO	0	1	1	oral	Biguanides	>40 years	NO	NO	>40 yrs	<4 drugs	none	<4 (0 to 3) drugs	<4 drugs	biguanides
2003	80	Female	1	DM alone	24000	6.48	NO	no antibiotic	0	1	NO	0	1	1	oral	Biguanides	>40 years	NO	NO	>40 yrs	<4 drugs	none	<4 (0 to 3) drugs	<4 drugs	biguanides
2586	48	Male	1	DM alone	24000	6.48	NO	no antibiotic	0	1	NO	0	1	1	oral	Biguanides	>40 years	NO	NO	>40 yrs	<4 drugs	none	<4 (0 to 3) drugs	<4 drugs	biguanides
2856	65	Male	1	DM alone	24000	6.48	NO	no antibiotic	0	1	NO	0	1	1	oral	Biguanides	>40 years	NO	NO	>40 yrs	<4 drugs	none	<4 (0 to 3) drugs	<4 drugs	biguanides
2857	70	Female	1	DM alone	24000	6.48	NO	no antibiotic	0	1	NO	0	1	1	oral	Biguanides	>40 years	NO	NO	>40 yrs	<4 drugs	none	<4 (0 to 3) drugs	<4 drugs	biguanides
2858	56	Male	1	DM alone	24000	6.48	NO	no antibiotic	0	1	NO	0	1	1	oral	Biguanides	>40 years	NO	NO	>40 yrs	<4 drugs	none	<4 (0 to 3) drugs	<4 drugs	biguanides
2860	63	Female	2	DM alone	24000	6.48	NO	no antibiotic	0	1	NO	0	1	1	oral	Biguanides	>40 years	NO	NO	>40 yrs	<4 drugs	none	<4 (0 to 3) drugs	<4 drugs	biguanides
2862	56	Male	1	DM alone	24000	6.48	NO	no antibiotic	0	1	NO	0	1	1	oral	Biguanides	>40 years	NO	NO	>40 yrs	<4 drugs	none	<4 (0 to 3) drugs	<4 drugs	biguanides
2864	46	Female	1	DM alone	24000	6.48	NO	no antibiotic	0	1	NO	0	1	1	oral	Biguanides	>40 years	NO	NO	>40 yrs	<4 drugs	none	<4 (0 to 3) drugs	<4 drugs	biguanides
2868	64	Female	1	DM and HTN	24000	6.48	NO	no antibiotic	0	1	NO	0	1	1	oral	Biguanides	>40 years	NO	NO	>40 yrs	<4 drugs	none	<4 (0 to 3) drugs	<4 drugs	biguanides
3635	65	Male	1	DM alone	24000	6.48	NO	no antibiotic	0	1	NO	0	1	1	oral	Biguanides	>40 years	NO	NO	>40 yrs	<4 drugs	none	<4 (0 to 3) drugs	<4 drugs	biguanides
3636	57	Male	2	DM alone	24000	6.48	NO	no antibiotic	0	1	NO	0	1	1	oral	Biguanides	>40 years	NO	NO	>40 yrs	<4 drugs	none	<4 (0 to 3) drugs	<4 drugs	biguanides
3637	50	Female	1	DM alone	24000	6.48	NO	no antibiotic	0	1	NO	0	1	1	oral	Biguanides	>40 years	NO	NO	>40 yrs	<4 drugs	none	<4 (0 to 3) drugs	<4 drugs	biguanides
3639	67	Female	1	DM alone	24000	6.48	NO	no antibiotic	0	1	NO	0	1	1	oral	Biguanides	>40 years	NO	NO	>40 yrs	<4 drugs	none	<4 (0 to 3) drugs	<4 drugs	biguanides
3916	72	Male	2	DM alone	24000	6.48	NO	no antibiotic	0	1	NO	0	1	1	oral	Biguanides	>40 years	NO	NO	>40 yrs	<4 drugs	none	<4 (0 to 3) drugs	<4 drugs	biguanides
3939	47	Male	1	DM alone	24000	6.48	NO	no antibiotic	0	1	NO	0	1	1	oral	Biguanides	>40 years	NO	NO	>40 yrs	<4 drugs	none	<4 (0 to 3) drugs	<4 drugs	biguanides
3952	48	Female	1	DM alone	24000	6.48	NO	no antibiotic	0	1	YES	1	1	1	oral	Biguanides	>40 years	NO	NO	>40 yrs	<4 drugs	more than 1	<4 (0 to 3) drugs	<4 drugs	biguanides
4012	57	Female	1	DM and HTN	24000	6.48	NO	no antibiotic	0	2	NO	0	2	2	no antidiabetic	no antidiabetic	>40 years	NO	NO	>40 yrs	<4 drugs	none	<4 (0 to 3) drugs	<4 drugs	no antidiabetic
4091	70	Female	2	DM alone	24000	6.48	NO	no antibiotic	0	1	NO	0	1	1	oral	Biguanides	>40 years	NO	NO	>40 yrs	<4 drugs	none	<4 (0 to 3) drugs	<4 drugs	biguanides
1230	70	Male	1	DM with any other apart from HTN	24300	6.56	NO	3 antibiotic class	3	5	NO	0	3	3	oral	Biguanides	>40 years	NO	NO	>40 yrs	>or equal to 4	none	<4 (0 to 3) drugs	<4 drugs	biguanides
1770	39	Male	2	DM and HTN	24500	6.61	NO	Penicillin	1	5	NO	0	4	3	oral	Biguanide + sulfonylureas	30 to 40 years	NO	NO	30 to 40 yrs	>or equal to 4	none	> or equal to 4 drugs	<4 drugs	biguanide + sulfonylureas
4	27	Male	1	DM alone	25000	6.75	NO	antimalarials	0	3	NO	0	3	3	oral	Biguanides	20 to 29 years	NO	NO	10 to 29 yrs	<4 drugs	none	<4 (0 to 3) drugs	<4 drugs	biguanides
697	17	Female	2	DM alone	25000	6.75	NO	no antibiotic	0	1	YES	1	1	1	injectable	mixtard	10 - 19 years	NO	NO	10 to 29 yrs	<4 drugs	more than 1	<4 (0 to 3) drugs	<4 drugs	insulin
1042	47	Male	1	DM with any other apart from HTN	25000	6.75	NO	Penicillin	1	5	NO	0	4	4	oral	Biguanides	>40 years	NO	NO	>40 yrs	>or equal to 4	none	> or equal to 4 drugs	> or equal to 4 drugs	biguanides
1155	34	Male	2	DM with any other apart from HTN	25000	6.75	NO	fluoroquinolones	1	5	NO	0	5	5	oral	Biguanide + sulfonylureas	30 to 40 years	NO	NO	30 to 40 yrs	>or equal to 4	none	> or equal to 4 drugs	> or equal to 4 drugs	biguanide + sulfonylureas
1158	59	Male	1	DM alone	25000	6.75	NO	no antibiotic	0	1	YES	1	1	1	injectable	mixtard	>40 years	NO	NO	>40 yrs	<4 drugs	more than 1	<4 (0 to 3) drugs	<4 drugs	insulin
1159	34	Male	2	DM alone	25000	6.75	NO	no antibiotic	0	1	YES	1	1	1	injectable	mixtard	30 to 40 years	NO	NO	30 to 40 yrs	<4 drugs	more than 1	<4 (0 to 3) drugs	<4 drugs	insulin
1160	64	Male	1	DM alone	25000	6.75	NO	no antibiotic	0	1	YES	1	1	1	injectable	fast acting insulin	>40 years	NO	NO	>40 yrs	<4 drugs	more than 1	<4 (0 to 3) drugs	<4 drugs	insulin
1161	60	Female	2	DM alone	25000	6.75	NO	no antibiotic	0	1	YES	1	1	1	injectable	fast acting insulin	>40 years	NO	NO	>40 yrs	<4 drugs	more than 1	<4 (0 to 3) drugs	<4 drugs	insulin
1162	52	Male	1	DM alone	25000	6.75	NO	no antibiotic	0	1	YES	1	1	1	injectable	fast acting insulin	>40 years	NO	NO	>40 yrs	<4 drugs	more than 1	<4 (0 to 3) drugs	<4 drugs	insulin
1163	71	Female	1	DM alone	25000	6.75	NO	no antibiotic	0	1	YES	1	1	1	injectable	fast acting insulin	>40 years	NO	NO	>40 yrs	<4 drugs	more than 1	<4 (0 to 3) drugs	<4 drugs	insulin
1164	40	Male	1	DM alone	25000	6.75	NO	no antibiotic	0	1	YES	1	1	1	injectable	fast acting insulin	30 to 40 years	NO	NO	30 to 40 yrs	<4 drugs	more than 1	<4 (0 to 3) drugs	<4 drugs	insulin
1165	57	Male	1	DM alone	25000	6.75	NO	no antibiotic	0	1	YES	1	1	1	injectable	mixtard	>40 years	NO	NO	>40 yrs	<4 drugs	more than 1	<4 (0 to 3) drugs	<4 drugs	insulin
1166	57	Male	1	DM alone	25000	6.75	NO	no antibiotic	0	1	YES	1	1	1	injectable	mixtard	>40 years	NO	NO	>40 yrs	<4 drugs	more than 1	<4 (0 to 3) drugs	<4 drugs	insulin
1167	55	Female	1	DM and HTN	25000	6.75	NO	no antibiotic	0	1	YES	1	1	1	injectable	mixtard	>40 years	NO	NO	>40 yrs	<4 drugs	more than 1	<4 (0 to 3) drugs	<4 drugs	insulin
1168	50	Male	1	DM alone	25000	6.75	NO	no antibiotic	0	1	YES	1	1	1	injectable	mixtard	>40 years	NO	NO	>40 yrs	<4 drugs	more than 1	<4 (0 to 3) drugs	<4 drugs	insulin
1169	68	Male	1	DM alone	25000	6.75	NO	no antibiotic	0	1	YES	1	1	1	injectable	mixtard	>40 years	NO	NO	>40 yrs	<4 drugs	more than 1	<4 (0 to 3) drugs	<4 drugs	insulin
1170	65	Male	1	DM alone	25000	6.75	NO	no antibiotic	0	1	YES	1	1	1	injectable	fast acting insulin	>40 years	NO	NO	>40 yrs	<4 drugs	more than 1	<4 (0 to 3) drugs	<4 drugs	insulin
1171	40	Male	1	DM alone	25000	6.75	NO	no antibiotic	0	1	YES	1	1	1	injectable	mixtard	30 to 40 years	NO	NO	30 to 40 yrs	<4 drugs	more than 1	<4 (0 to 3) drugs	<4 drugs	insulin
1172	60	Female	2	DM alone	25000	6.75	NO	no antibiotic	0	1	YES	1	1	1	injectable	fast acting insulin	>40 years	NO	NO	>40 yrs	<4 drugs	more than 1	<4 (0 to 3) drugs	<4 drugs	insulin
1173	50	Female	1	DM alone	25000	6.75	NO	no antibiotic	0	1	YES	1	1	1	injectable	fast acting insulin	>40 years	NO	NO	>40 yrs	<4 drugs	more than 1	<4 (0 to 3) drugs	<4 drugs	insulin
1174	42	Female	2	DM alone	25000	6.75	NO	no antibiotic	0	1	YES	1	1	1	injectable	fast acting insulin	>40 years	NO	NO	>40 yrs	<4 drugs	more than 1	<4 (0 to 3) drugs	<4 drugs	insulin
1175	71	Female	1	DM alone	25000	6.75	NO	no antibiotic	0	1	YES	1	1	1	injectable	mixtard	>40 years	NO	NO	>40 yrs	<4 drugs	more than 1	<4 (0 to 3) drugs	<4 drugs	insulin
1176	37	Female	1	DM alone	25000	6.75	NO	no antibiotic	0	1	YES	1	1	1	injectable	mixtard	30 to 40 years	NO	NO	30 to 40 yrs	<4 drugs	more than 1	<4 (0 to 3) drugs	<4 drugs	insulin
1177	50	Male	1	DM and HTN	25000	6.75	NO	no antibiotic	0	1	YES	1	1	1	injectable	fast acting insulin	>40 years	NO	NO	>40 yrs	<4 drugs	more than 1	<4 (0 to 3) drugs	<4 drugs	insulin
1178	52	Female	2	DM alone	25000	6.75	NO	no antibiotic	0	1	YES	1	1	1	injectable	mixtard	>40 years	NO	NO	>40 yrs	<4 drugs	more than 1	<4 (0 to 3) drugs	<4 drugs	insulin
1179	55	Male	2	DM alone	25000	6.75	NO	no antibiotic	0	1	YES	1	1	1	injectable	mixtard	>40 years	NO	NO	>40 yrs	<4 drugs	more than 1	<4 (0 to 3) drugs	<4 drugs	insulin
1180	65	Female	1	DM alone	25000	6.75	NO	no antibiotic	0	1	YES	1	1	1	injectable	mixtard	>40 years	NO	NO	>40 yrs	<4 drugs	more than 1	<4 (0 to 3) drugs	<4 drugs	insulin
1181	45	Female	1	DM alone	25000	6.75	NO	no antibiotic	0	1	YES	1	1	1	injectable	mixtard	>40 years	NO	NO	>40 yrs	<4 drugs	more than 1	<4 (0 to 3) drugs	<4 drugs	insulin
1182	33	Female	1	DM alone	25000	6.75	NO	no antibiotic	0	1	YES	1	1	1	injectable	fast acting insulin	30 to 40 years	NO	NO	30 to 40 yrs	<4 drugs	more than 1	<4 (0 to 3) drugs	<4 drugs	insulin
1183	60	Female	2	DM alone	25000	6.75	NO	no antibiotic	0	1	YES	1	1	1	injectable	fast acting insulin	>40 years	NO	NO	>40 yrs	<4 drugs	more than 1	<4 (0 to 3) drugs	<4 drugs	insulin
1185	51	Male	1	DM alone	25000	6.75	NO	no antibiotic	0	1	YES	1	1	1	injectable	mixtard	>40 years	NO	NO	>40 yrs	<4 drugs	more than 1	<4 (0 to 3) drugs	<4 drugs	insulin
1186	50	Male	2	DM alone	25000	6.75	NO	no antibiotic	0	1	YES	1	1	1	injectable	mixtard	>40 years	NO	NO	>40 yrs	<4 drugs	more than 1	<4 (0 to 3) drugs	<4 drugs	insulin
1187	70	Male	1	DM alone	25000	6.75	NO	no antibiotic	0	1	YES	1	1	1	injectable	mixtard	>40 years	NO	NO	>40 yrs	<4 drugs	more than 1	<4 (0 to 3) drugs	<4 drugs	insulin
1188	52	Female	1	DM alone	25000	6.75	NO	no antibiotic	0	1	YES	1	1	1	injectable	mixtard	>40 years	NO	NO	>40 yrs	<4 drugs	more than 1	<4 (0 to 3) drugs	<4 drugs	insulin
1189	60	Female	1	DM alone	25000	6.75	NO	no antibiotic	0	1	YES	1	1	1	injectable	mixtard	>40 years	NO	NO	>40 yrs	<4 drugs	more than 1	<4 (0 to 3) drugs	<4 drugs	insulin
1191	60	Female	1	DM alone	25000	6.75	NO	no antibiotic	0	1	YES	1	1	1	injectable	mixtard	>40 years	NO	NO	>40 yrs	<4 drugs	more than 1	<4 (0 to 3) drugs	<4 drugs	insulin
1194	50	Male	1	DM alone	25000	6.75	NO	no antibiotic	0	1	YES	1	1	1	injectable	mixtard	>40 years	NO	NO	>40 yrs	<4 drugs	more than 1	<4 (0 to 3) drugs	<4 drugs	insulin
1195	70	Male	1	DM alone	25000	6.75	NO	no antibiotic	0	1	YES	1	1	1	injectable	mixtard	>40 years	NO	NO	>40 yrs	<4 drugs	more than 1	<4 (0 to 3) drugs	<4 drugs	insulin
1197	70	Male	1	DM alone	25000	6.75	NO	no antibiotic	0	1	YES	1	1	1	injectable	mixtard	>40 years	NO	NO	>40 yrs	<4 drugs	more than 1	<4 (0 to 3) drugs	<4 drugs	insulin
1199	63	Female	1	DM alone	25000	6.75	NO	no antibiotic	0	1	YES	1	1	1	injectable	mixtard	>40 years	NO	NO	>40 yrs	<4 drugs	more than 1	<4 (0 to 3) drugs	<4 drugs	insulin
1202	30	Female	2	DM alone	25000	6.75	NO	no antibiotic	0	1	YES	1	1	1	injectable	fast acting insulin	30 to 40 years	NO	NO	30 to 40 yrs	<4 drugs	more than 1	<4 (0 to 3) drugs	<4 drugs	insulin
1211	25	Female	1	DM alone	25000	6.75	NO	no antibiotic	0	2	YES	2	1	1	injectable	fast acting insulin	20 to 29 years	NO	NO	10 to 29 yrs	<4 drugs	more than 1	<4 (0 to 3) drugs	<4 drugs	insulin
1212	26	Male	1	DM alone	25000	6.75	NO	no antibiotic	0	1	YES	1	1	1	injectable	mixtard	20 to 29 years	NO	NO	10 to 29 yrs	<4 drugs	more than 1	<4 (0 to 3) drugs	<4 drugs	insulin
1214	15	Male	1	DM alone	25000	6.75	NO	no antibiotic	0	1	YES	1	1	1	injectable	mixtard	10 - 19 years	NO	NO	10 to 29 yrs	<4 drugs	more than 1	<4 (0 to 3) drugs	<4 drugs	insulin
1216	58	Male	2	DM alone	25000	6.75	NO	no antibiotic	0	1	YES	1	1	1	injectable	mixtard	>40 years	NO	NO	>40 yrs	<4 drugs	more than 1	<4 (0 to 3) drugs	<4 drugs	insulin
1217	56	Female	1	DM alone	25000	6.75	NO	no antibiotic	0	1	YES	1	1	1	injectable	mixtard	>40 years	NO	NO	>40 yrs	<4 drugs	more than 1	<4 (0 to 3) drugs	<4 drugs	insulin
1218	25	Female	2	DM alone	25000	6.75	NO	no antibiotic	0	1	YES	1	1	1	injectable	mixtard	20 to 29 years	NO	NO	10 to 29 yrs	<4 drugs	more than 1	<4 (0 to 3) drugs	<4 drugs	insulin
1533	35	Female	1	DM alone	25000	6.75	NO	no antibiotic	0	1	YES	1	1	1	injectable	mixtard	30 to 40 years	NO	NO	30 to 40 yrs	<4 drugs	more than 1	<4 (0 to 3) drugs	<4 drugs	insulin
1793	70	Female	1	DM and HTN	25000	6.75	NO	nitroimidazoles	1	4	NO	0	4	4	no antidiabetic	no antidiabetic	>40 years	NO	NO	>40 yrs	>or equal to 4	none	> or equal to 4 drugs	> or equal to 4 drugs	no antidiabetic
2284	60	Male	1	DM alone	25000	6.75	NO	no antibiotic	0	1	YES	1	1	1	injectable	mixtard	>40 years	NO	NO	>40 yrs	<4 drugs	more than 1	<4 (0 to 3) drugs	<4 drugs	insulin
2285	40	Female	1	DM alone	25000	6.75	NO	no antibiotic	0	1	YES	1	1	1	injectable	mixtard	30 to 40 years	NO	NO	30 to 40 yrs	<4 drugs	more than 1	<4 (0 to 3) drugs	<4 drugs	insulin
2904	55	Male	1	DM with any other apart from HTN	25000	6.75	NO	no antibiotic	0	1	YES	1	1	1	injectable	mixtard	>40 years	NO	NO	>40 yrs	<4 drugs	more than 1	<4 (0 to 3) drugs	<4 drugs	insulin
3247	24	Male	1	DM alone	25000	6.75	NO	no antibiotic	0	1	YES	1	1	1	injectable	mixtard	20 to 29 years	NO	NO	10 to 29 yrs	<4 drugs	more than 1	<4 (0 to 3) drugs	<4 drugs	insulin
3248	38	Male	1	DM alone	25000	6.75	NO	no antibiotic	0	1	YES	1	1	1	injectable	mixtard	30 to 40 years	NO	NO	30 to 40 yrs	<4 drugs	more than 1	<4 (0 to 3) drugs	<4 drugs	insulin
3875	21	Female	2	DM alone	25000	6.75	NO	no antibiotic	0	1	YES	1	1	1	injectable	mixtard	20 to 29 years	NO	NO	10 to 29 yrs	<4 drugs	more than 1	<4 (0 to 3) drugs	<4 drugs	insulin
3906	39	Male	2	DM alone	25000	6.75	NO	no antibiotic	0	1	YES	1	1	1	injectable	fast acting insulin	30 to 40 years	NO	NO	30 to 40 yrs	<4 drugs	more than 1	<4 (0 to 3) drugs	<4 drugs	insulin
3965	40	Female	1	DM alone	25000	6.75	NO	no antibiotic	0	1	YES	1	1	1	injectable	fast acting insulin	30 to 40 years	NO	NO	30 to 40 yrs	<4 drugs	more than 1	<4 (0 to 3) drugs	<4 drugs	insulin
3966	45	Female	1	DM alone	25000	6.75	NO	no antibiotic	0	1	YES	1	1	1	injectable	mixtard	>40 years	NO	NO	>40 yrs	<4 drugs	more than 1	<4 (0 to 3) drugs	<4 drugs	insulin
3969	24	Male	1	DM alone	25000	6.75	NO	no antibiotic	0	1	YES	1	1	1	injectable	mixtard	20 to 29 years	NO	NO	10 to 29 yrs	<4 drugs	more than 1	<4 (0 to 3) drugs	<4 drugs	insulin
3972	50	Male	1	DM alone	25000	6.75	NO	no antibiotic	0	1	YES	1	1	1	injectable	mixtard	>40 years	NO	NO	>40 yrs	<4 drugs	more than 1	<4 (0 to 3) drugs	<4 drugs	insulin
3984	62	Female	1	DM alone	25000	6.75	NO	no antibiotic	0	1	YES	1	1	1	injectable	mixtard	>40 years	NO	NO	>40 yrs	<4 drugs	more than 1	<4 (0 to 3) drugs	<4 drugs	insulin
3985	30	Male	1	DM alone	25000	6.75	NO	no antibiotic	0	1	YES	1	1	1	injectable	mixtard	30 to 40 years	NO	NO	30 to 40 yrs	<4 drugs	more than 1	<4 (0 to 3) drugs	<4 drugs	insulin
3990	52	Male	1	DM alone	25000	6.75	NO	no antibiotic	0	1	YES	1	1	1	injectable	mixtard	>40 years	NO	NO	>40 yrs	<4 drugs	more than 1	<4 (0 to 3) drugs	<4 drugs	insulin
3991	52	Male	1	DM alone	25000	6.75	NO	no antibiotic	0	1	YES	1	1	1	injectable	fast acting insulin	>40 years	NO	NO	>40 yrs	<4 drugs	more than 1	<4 (0 to 3) drugs	<4 drugs	insulin
3996	66	Female	1	DM alone	25000	6.75	NO	no antibiotic	0	1	YES	1	1	1	injectable	mixtard	>40 years	NO	NO	>40 yrs	<4 drugs	more than 1	<4 (0 to 3) drugs	<4 drugs	insulin
4008	17	Male	2	DM alone	25000	6.75	NO	no antibiotic	0	1	YES	1	1	1	injectable	fast acting insulin	10 - 19 years	NO	NO	10 to 29 yrs	<4 drugs	more than 1	<4 (0 to 3) drugs	<4 drugs	insulin
4023	65	Female	1	DM alone	25000	6.75	NO	no antibiotic	0	1	YES	1	1	1	injectable	mixtard	>40 years	NO	NO	>40 yrs	<4 drugs	more than 1	<4 (0 to 3) drugs	<4 drugs	insulin
4049	73	Female	1	DM alone	25000	6.75	NO	no antibiotic	0	1	YES	1	1	1	injectable	fast acting insulin	>40 years	NO	NO	>40 yrs	<4 drugs	more than 1	<4 (0 to 3) drugs	<4 drugs	insulin
4051	48	Male	2	DM alone	25000	6.75	NO	no antibiotic	0	2	YES	1	1	1	injectable	mixtard	>40 years	NO	NO	>40 yrs	<4 drugs	more than 1	<4 (0 to 3) drugs	<4 drugs	insulin
4055	60	Male	1	DM alone	25000	6.75	NO	no antibiotic	0	1	YES	1	1	1	injectable	mixtard	>40 years	NO	NO	>40 yrs	<4 drugs	more than 1	<4 (0 to 3) drugs	<4 drugs	insulin
4097	34	Male	1	DM alone	25000	6.75	NO	no antibiotic	0	1	YES	1	1	1	injectable	fast acting insulin	30 to 40 years	NO	NO	30 to 40 yrs	<4 drugs	more than 1	<4 (0 to 3) drugs	<4 drugs	insulin
4114	31	Male	2	DM alone	25000	6.75	NO	no antibiotic	0	1	YES	1	1	1	injectable	mixtard	30 to 40 years	NO	NO	30 to 40 yrs	<4 drugs	more than 1	<4 (0 to 3) drugs	<4 drugs	insulin
4116	65	Male	1	DM alone	25000	6.75	NO	no antibiotic	0	1	YES	1	1	1	injectable	mixtard	>40 years	NO	NO	>40 yrs	<4 drugs	more than 1	<4 (0 to 3) drugs	<4 drugs	insulin
4117	45	Female	1	DM alone	25000	6.75	NO	no antibiotic	0	1	YES	1	1	1	injectable	mixtard	>40 years	NO	NO	>40 yrs	<4 drugs	more than 1	<4 (0 to 3) drugs	<4 drugs	insulin
566	35	Male	1	DM alone	25200	6.8	NO	no antibiotic	0	3	NO	0	2	2	oral	sulfonyl ureas	30 to 40 years	NO	NO	30 to 40 yrs	<4 drugs	none	<4 (0 to 3) drugs	<4 drugs	sulfonylureas
118	43	Male	2	DM with any other apart from HTN	25400	6.86	NO	no antibiotic	0	2	NO	0	2	2	oral	Biguanides	>40 years	NO	NO	>40 yrs	<4 drugs	none	<4 (0 to 3) drugs	<4 drugs	biguanides
230	64	Female	1	DM alone	25400	6.86	NO	no antibiotic	0	4	NO	0	2	2	oral	Biguanide + sulfonylureas	>40 years	NO	NO	>40 yrs	>or equal to 4	none	<4 (0 to 3) drugs	<4 drugs	biguanide + sulfonylureas
2	58	Male	1	DM with any other apart from HTN	25500	6.88	NO	antimalarials	0	5	NO	0	5	5	oral	Biguanides	>40 years	NO	NO	>40 yrs	>or equal to 4	none	> or equal to 4 drugs	> or equal to 4 drugs	biguanides
47	31	Male	2	DM alone	25500	6.88	NO	no antibiotic	0	2	YES	1	2	2	injectable	mixtard	30 to 40 years	NO	NO	30 to 40 yrs	<4 drugs	more than 1	<4 (0 to 3) drugs	<4 drugs	insulin
287	42	Female	1	DM and HTN	25500	6.88	NO	no antibiotic	0	3	NO	0	2	2	no antidiabetic	no antidiabetic	>40 years	NO	NO	>40 yrs	<4 drugs	none	<4 (0 to 3) drugs	<4 drugs	no antidiabetic
1240	67	Female	1	DM, HTN, any other (3 or more condns)	25500	6.88	NO	no antibiotic	0	2	NO	0	1	1	no antidiabetic	no antidiabetic	>40 years	NO	NO	>40 yrs	<4 drugs	none	<4 (0 to 3) drugs	<4 drugs	no antidiabetic
1975	64	Female	1	DM alone	25500	6.88	NO	no antibiotic	0	4	NO	0	3	3	oral	Biguanides	>40 years	NO	NO	>40 yrs	>or equal to 4	none	<4 (0 to 3) drugs	<4 drugs	biguanides
2865	55	Male	1	DM with any other apart from HTN	25500	6.88	NO	no antibiotic	0	2	NO	0	2	2	oral	Biguanides	>40 years	NO	NO	>40 yrs	<4 drugs	none	<4 (0 to 3) drugs	<4 drugs	biguanides
2905	55	Female	1	DM alone	25500	6.88	NO	no antibiotic	0	2	NO	0	2	2	oral	Biguanides	>40 years	NO	NO	>40 yrs	<4 drugs	none	<4 (0 to 3) drugs	<4 drugs	biguanides
3930	65	Male	2	DM alone	25600	6.91	NO	no antibiotic	0	2	YES	1	2	2	injectable	mixtard	>40 years	NO	NO	>40 yrs	<4 drugs	more than 1	<4 (0 to 3) drugs	<4 drugs	insulin
1235	75	Female	1	DM alone	25700	6.94	NO	no antibiotic	0	3	NO	0	3	3	oral	Biguanides	>40 years	NO	NO	>40 yrs	<4 drugs	none	<4 (0 to 3) drugs	<4 drugs	biguanides
31	57	Male	2	DM with any other apart from HTN	26000	7.02	NO	no antibiotic	0	2	YES	1	2	2	injectable	mixtard	>40 years	NO	NO	>40 yrs	<4 drugs	more than 1	<4 (0 to 3) drugs	<4 drugs	insulin
190	60	Male	1	DM alone	26000	7.02	NO	no antibiotic	0	2	NO	0	1	1	oral	Biguanides	>40 years	NO	NO	>40 yrs	<4 drugs	none	<4 (0 to 3) drugs	<4 drugs	biguanides
1774	42	Female	2	DM alone	26000	7.02	NO	no antibiotic	0	2	YES	1	2	2	injectable	mixtard	>40 years	NO	NO	>40 yrs	<4 drugs	more than 1	<4 (0 to 3) drugs	<4 drugs	insulin
2430	68	Male	2	DM alone	26000	7.02	NO	cephalosporins	1	4	NO	0	3	3	oral	Biguanide + sulfonylureas	>40 years	NO	NO	>40 yrs	>or equal to 4	none	<4 (0 to 3) drugs	<4 drugs	biguanide + sulfonylureas
3999	56	Female	1	DM alone	26000	7.02	NO	no antibiotic	0	2	NO	0	1	1	no antidiabetic	no antidiabetic	>40 years	NO	NO	>40 yrs	<4 drugs	none	<4 (0 to 3) drugs	<4 drugs	no antidiabetic
541	60	Male	1	DM and HTN	26200	7.07	NO	no antibiotic	0	5	NO	0	5	5	oral	Biguanide + sulfonylureas	>40 years	NO	NO	>40 yrs	>or equal to 4	none	> or equal to 4 drugs	> or equal to 4 drugs	biguanide + sulfonylureas
2067	62	Female	1	DM alone	26200	7.07	NO	no antibiotic	0	3	NO	0	2	2	oral	Biguanide + sulfonylureas	>40 years	NO	NO	>40 yrs	<4 drugs	none	<4 (0 to 3) drugs	<4 drugs	biguanide + sulfonylureas
80	40	Male	1	DM with any other apart from HTN	26400	7.13	NO	no antibiotic	0	2	YES	1	2	2	injectable	fast acting insulin	30 to 40 years	NO	NO	30 to 40 yrs	<4 drugs	more than 1	<4 (0 to 3) drugs	<4 drugs	insulin
560	45	Female	2	DM, HTN, any other (3 or more condns)	26400	7.13	NO	no antibiotic	0	5	NO	0	5	5	oral	Biguanide + sulfonylureas	>40 years	NO	NO	>40 yrs	>or equal to 4	none	> or equal to 4 drugs	> or equal to 4 drugs	biguanide + sulfonylureas
1262	53	Male	1	DM, HTN, any other (3 or more condns)	26400	7.13	NO	Penicillin	1	5	NO	0	5	4	oral	Biguanide + sulfonylureas	>40 years	NO	NO	>40 yrs	>or equal to 4	none	> or equal to 4 drugs	> or equal to 4 drugs	biguanide + sulfonylureas
1375	54	Male	2	DM and HTN	26400	7.13	NO	no antibiotic	0	4	NO	0	3	3	oral	Biguanide + sulfonylureas	>40 years	NO	NO	>40 yrs	>or equal to 4	none	<4 (0 to 3) drugs	<4 drugs	biguanide + sulfonylureas
91	51	Male	1	DM alone	26500	7.15	NO	nitroimidazoles	1	2	YES	1	2	2	injectable	mixtard	>40 years	NO	NO	>40 yrs	<4 drugs	more than 1	<4 (0 to 3) drugs	<4 drugs	insulin
92	46	Female	1	DM alone	26500	7.15	NO	no antibiotic	0	2	YES	1	2	2	injectable	mixtard	>40 years	NO	NO	>40 yrs	<4 drugs	more than 1	<4 (0 to 3) drugs	<4 drugs	insulin
1149	63	Male	1	DM alone	26500	7.15	NO	2 antibiotic classed	2	5	NO	0	5	5	oral	Biguanide + sulfonylureas	>40 years	NO	NO	>40 yrs	>or equal to 4	none	> or equal to 4 drugs	> or equal to 4 drugs	biguanide + sulfonylureas
1060	50	Male	1	DM and HTN	26800	7.24	NO	no antibiotic	0	2	NO	0	2	2	no antidiabetic	no antidiabetic	>40 years	NO	NO	>40 yrs	<4 drugs	none	<4 (0 to 3) drugs	<4 drugs	no antidiabetic
4093	48	Male	1	DM alone	26800	7.24	NO	no antibiotic	0	2	NO	0	2	2	oral	Biguanides	>40 years	NO	NO	>40 yrs	<4 drugs	none	<4 (0 to 3) drugs	<4 drugs	biguanides
104	70	Female	2	DM alone	27000	7.29	NO	fluoroquinolones	1	2	YES	1	2	2	injectable	mixtard	>40 years	NO	NO	>40 yrs	<4 drugs	more than 1	<4 (0 to 3) drugs	<4 drugs	insulin
206	60	Male	2	DM alone	27000	7.29	NO	no antibiotic	0	2	NO	0	2	2	oral	Biguanides	>40 years	NO	NO	>40 yrs	<4 drugs	none	<4 (0 to 3) drugs	<4 drugs	biguanides
1097	36	Male	2	DM alone	27000	7.29	NO	fluoroquinolones	1	2	YES	1	2	2	injectable	mixtard	30 to 40 years	NO	NO	30 to 40 yrs	<4 drugs	more than 1	<4 (0 to 3) drugs	<4 drugs	insulin
1286	53	Male	1	DM alone	27000	7.29	NO	no antibiotic	0	3	NO	0	3	3	oral	Biguanides	>40 years	NO	NO	>40 yrs	<4 drugs	none	<4 (0 to 3) drugs	<4 drugs	biguanides
1306	63	Male	2	DM and HTN	27000	7.29	NO	Penicillin	1	3	NO	0	3	3	oral	Biguanides	>40 years	NO	NO	>40 yrs	<4 drugs	none	<4 (0 to 3) drugs	<4 drugs	biguanides
1794	56	Male	1	DM alone	27000	7.29	NO	no antibiotic	0	3	NO	0	2	2	oral	Biguanide + sulfonylureas	>40 years	NO	NO	>40 yrs	<4 drugs	none	<4 (0 to 3) drugs	<4 drugs	biguanide + sulfonylureas
2236	80	Male	1	DM with any other apart from HTN	27000	7.29	NO	no antibiotic	0	4	NO	0	4	4	oral	Biguanide + sulfonylureas	>40 years	NO	NO	>40 yrs	>or equal to 4	none	> or equal to 4 drugs	> or equal to 4 drugs	biguanide + sulfonylureas
2863	65	Male	1	DM and HTN	27000	7.29	NO	no antibiotic	0	2	NO	0	2	2	oral	Biguanides	>40 years	NO	NO	>40 yrs	<4 drugs	none	<4 (0 to 3) drugs	<4 drugs	biguanides
2924	62	Female	1	DM with any other apart from HTN	27000	7.29	NO	antimalarials	0	2	NO	0	2	2	oral	Biguanides	>40 years	NO	NO	>40 yrs	<4 drugs	none	<4 (0 to 3) drugs	<4 drugs	biguanides
3893	48	Male	2	DM and HTN	27000	7.29	NO	no antibiotic	0	2	NO	0	2	2	oral	Biguanides	>40 years	NO	NO	>40 yrs	<4 drugs	none	<4 (0 to 3) drugs	<4 drugs	biguanides
4000	64	Male	1	DM alone	27000	7.29	NO	no antibiotic	0	1	NO	0	1	1	no antidiabetic	no antidiabetic	>40 years	NO	NO	>40 yrs	<4 drugs	none	<4 (0 to 3) drugs	<4 drugs	no antidiabetic
4071	57	Male	1	DM alone	27000	7.29	NO	no antibiotic	0	2	NO	0	2	2	oral	Biguanides	>40 years	NO	NO	>40 yrs	<4 drugs	none	<4 (0 to 3) drugs	<4 drugs	biguanides
4083	40	Male	1	DM alone	27000	7.29	NO	cephalosporins	1	2	YES	1	1	1	oral	Biguanides	30 to 40 years	NO	NO	30 to 40 yrs	<4 drugs	more than 1	<4 (0 to 3) drugs	<4 drugs	biguanides
141	17	Female	2	DM alone	27100	7.32	NO	no antibiotic	0	2	YES	1	2	2	injectable	mixtard	10 - 19 years	NO	NO	10 to 29 yrs	<4 drugs	more than 1	<4 (0 to 3) drugs	<4 drugs	insulin
1012	56	Female	2	DM alone	27200	7.34	NO	Penicillin	1	3	NO	0	2	2	oral	Biguanides	>40 years	NO	NO	>40 yrs	<4 drugs	none	<4 (0 to 3) drugs	<4 drugs	biguanides
3109	40	Male	1	DM with any other apart from HTN	27400	7.4	NO	antihelminthic	0	4	NO	0	4	4	oral	Biguanide + sulfonylureas	30 to 40 years	NO	NO	30 to 40 yrs	>or equal to 4	none	> or equal to 4 drugs	> or equal to 4 drugs	biguanide + sulfonylureas
1266	70	Male	1	DM alone	27500	7.42	NO	2 antibiotic classed	2	3	NO	0	3	3	no antidiabetic	no antidiabetic	>40 years	NO	NO	>40 yrs	<4 drugs	none	<4 (0 to 3) drugs	<4 drugs	no antidiabetic
116	57	Male	1	DM and HTN	27800	7.51	NO	no antibiotic	0	3	NO	0	3	3	injectable	mixtard	>40 years	NO	NO	>40 yrs	<4 drugs	none	<4 (0 to 3) drugs	<4 drugs	insulin
142	25	Male	1	DM alone	27800	7.51	NO	no antibiotic	0	2	YES	1	2	2	oral+injectable	BIguanide + insulin	20 to 29 years	NO	NO	10 to 29 yrs	<4 drugs	more than 1	<4 (0 to 3) drugs	<4 drugs	insulin
911	42	Male	2	DM alone	27800	7.51	NO	no antibiotic	0	2	YES	1	2	2	injectable	mixtard	>40 years	NO	NO	>40 yrs	<4 drugs	more than 1	<4 (0 to 3) drugs	<4 drugs	insulin
1203	59	Female	2	DM alone	27800	7.51	NO	no antibiotic	0	2	YES	1	2	2	injectable	fast acting insulin	>40 years	NO	NO	>40 yrs	<4 drugs	more than 1	<4 (0 to 3) drugs	<4 drugs	insulin
1213	60	Male	2	DM alone	27800	7.51	NO	no antibiotic	0	2	YES	1	2	2	injectable	mixtard	>40 years	NO	NO	>40 yrs	<4 drugs	more than 1	<4 (0 to 3) drugs	<4 drugs	insulin
1215	50	Female	1	DM alone	27800	7.51	NO	no antibiotic	0	2	YES	1	2	2	injectable	mixtard	>40 years	NO	NO	>40 yrs	<4 drugs	more than 1	<4 (0 to 3) drugs	<4 drugs	insulin
1234	55	Male	1	DM with any other apart from HTN	27800	7.51	NO	no antibiotic	0	2	YES	1	2	2	injectable	fast acting insulin	>40 years	NO	NO	>40 yrs	<4 drugs	more than 1	<4 (0 to 3) drugs	<4 drugs	insulin
1328	31	Male	1	DM alone	27800	7.51	NO	no antibiotic	0	2	YES	1	2	2	oral+injectable	BIguanide + insulin	30 to 40 years	NO	NO	30 to 40 yrs	<4 drugs	more than 1	<4 (0 to 3) drugs	<4 drugs	insulin
2006	80	Female	1	DM alone	27800	7.51	NO	no antibiotic	0	2	YES	1	2	2	injectable	mixtard	>40 years	NO	NO	>40 yrs	<4 drugs	more than 1	<4 (0 to 3) drugs	<4 drugs	insulin
148	54	Male	1	DM and HTN	28000	7.56	NO	no antibiotic	0	2	YES	1	2	2	injectable	mixtard	>40 years	NO	NO	>40 yrs	<4 drugs	more than 1	<4 (0 to 3) drugs	<4 drugs	insulin
184	45	Female	1	DM alone	28000	7.56	NO	no antibiotic	0	2	YES	1	2	2	injectable	mixtard	>40 years	NO	NO	>40 yrs	<4 drugs	more than 1	<4 (0 to 3) drugs	<4 drugs	insulin
185	40	Male	1	DM alone	28000	7.56	NO	no antibiotic	0	2	YES	1	2	2	oral+injectable	BIguanide + insulin	30 to 40 years	NO	NO	30 to 40 yrs	<4 drugs	more than 1	<4 (0 to 3) drugs	<4 drugs	insulin
1312	51	Male	1	DM and HTN	28000	7.56	NO	no antibiotic	0	4	NO	0	4	4	oral	Biguanide + sulfonylureas	>40 years	NO	NO	>40 yrs	>or equal to 4	none	> or equal to 4 drugs	> or equal to 4 drugs	biguanide + sulfonylureas
1338	63	Male	2	DM with any other apart from HTN	28000	7.56	NO	antimalarials	0	2	NO	0	2	2	oral	Biguanides	>40 years	NO	NO	>40 yrs	<4 drugs	none	<4 (0 to 3) drugs	<4 drugs	biguanides
1339	67	Male	2	DM with any other apart from HTN	28000	7.56	NO	no antibiotic	0	2	YES	1	2	2	injectable	mixtard	>40 years	NO	NO	>40 yrs	<4 drugs	more than 1	<4 (0 to 3) drugs	<4 drugs	insulin
1617	52	Female	1	DM alone	28000	7.56	NO	no antibiotic	0	2	YES	1	1	1	injectable	mixtard	>40 years	NO	NO	>40 yrs	<4 drugs	more than 1	<4 (0 to 3) drugs	<4 drugs	insulin
2918	48	Male	2	DM alone	28000	7.56	NO	Penicillin	1	3	NO	0	3	3	oral	Biguanides	>40 years	NO	NO	>40 yrs	<4 drugs	none	<4 (0 to 3) drugs	<4 drugs	biguanides
1682	46	Male	2	DM and HTN	28200	7.61	NO	no antibiotic	0	2	NO	0	1	1	no antidiabetic	no antidiabetic	>40 years	NO	NO	>40 yrs	<4 drugs	none	<4 (0 to 3) drugs	<4 drugs	no antidiabetic
3643	65	Female		DM alone	28200	7.61	NO	no antibiotic	0	2	NO	0	2	2	oral	Biguanides	>40 years	NO	NO	>40 yrs	<4 drugs	none	<4 (0 to 3) drugs	<4 drugs	biguanides
1347	42	Female	1	DM alone	28500	7.69	NO	Penicillin	1	3	YES	1	2	2	injectable	mixtard	>40 years	NO	NO	>40 yrs	<4 drugs	more than 1	<4 (0 to 3) drugs	<4 drugs	insulin
1659	61	Female	1	DM alone	28500	7.69	NO	no antibiotic	0	4	NO	0	3	3	oral	Biguanides	>40 years	NO	NO	>40 yrs	>or equal to 4	none	<4 (0 to 3) drugs	<4 drugs	biguanides
1895	67	Male	1	DM and HTN	28500	7.69	NO	no antibiotic	0	3	NO	0	1	1	no antidiabetic	no antidiabetic	>40 years	NO	NO	>40 yrs	<4 drugs	none	<4 (0 to 3) drugs	<4 drugs	no antidiabetic
3578	60	Male	2	DM alone	28600	7.72	NO	no antibiotic	0	4	NO	0	4	4	oral	Biguanide + sulfonylureas	>40 years	NO	NO	>40 yrs	>or equal to 4	none	> or equal to 4 drugs	> or equal to 4 drugs	biguanide + sulfonylureas
209	57	Male	1	DM with any other apart from HTN	29000	7.83	NO	no antibiotic	0	3	YES	1	3	3	oral	Biguanides	>40 years	NO	NO	>40 yrs	<4 drugs	more than 1	<4 (0 to 3) drugs	<4 drugs	biguanides
280	40	Male	1	DM alone	29000	7.83	NO	Penicillin	1	3	NO	0	3	2	oral	Biguanides	30 to 40 years	NO	NO	30 to 40 yrs	<4 drugs	none	<4 (0 to 3) drugs	<4 drugs	biguanides
810	48	Male	1	DM alone	29000	7.83	NO	fluoroquinolones	0	4	NO	0	4	4	oral	Biguanide + sulfonylureas	>40 years	NO	NO	>40 yrs	>or equal to 4	none	> or equal to 4 drugs	> or equal to 4 drugs	biguanide + sulfonylureas
1141	34	Male	1	DM alone	29000	7.83	NO	fluoroquinolones	1	3	NO	0	3	3	oral	Biguanides	30 to 40 years	NO	NO	30 to 40 yrs	<4 drugs	none	<4 (0 to 3) drugs	<4 drugs	biguanides
2065	61	Female	1	DM alone	29000	7.83	NO	no antibiotic	0	3	NO	0	2	2	oral	Biguanide + sulfonylureas	>40 years	NO	NO	>40 yrs	<4 drugs	none	<4 (0 to 3) drugs	<4 drugs	biguanide + sulfonylureas
3921	44	Male	1	DM alone	29000	7.83	NO	Penicillin	1	2	YES	1	1	1	injectable	fast acting insulin	>40 years	NO	NO	>40 yrs	<4 drugs	more than 1	<4 (0 to 3) drugs	<4 drugs	insulin
2393	34	Female	1	DM alone	29200	7.88	NO	no antibiotic	0	2	YES	1	2	2	injectable	mixtard	30 to 40 years	NO	NO	30 to 40 yrs	<4 drugs	more than 1	<4 (0 to 3) drugs	<4 drugs	insulin
4052	31	Male	2	DM alone	29200	7.88	NO	no antibiotic	0	2	YES	1	2	2	injectable	fast acting insulin	30 to 40 years	NO	NO	30 to 40 yrs	<4 drugs	more than 1	<4 (0 to 3) drugs	<4 drugs	insulin
20	61	Female	2	DM alone	29500	7.96	NO	no antibiotic	0	3	YES	1	2	2	injectable	mixtard	>40 years	NO	NO	>40 yrs	<4 drugs	more than 1	<4 (0 to 3) drugs	<4 drugs	insulin
1905	43	Male	1	DM alone	29500	7.96	NO	nitroimidazoles	1	5	NO	0	5	5	oral	Biguanide + sulfonylureas	>40 years	NO	NO	>40 yrs	>or equal to 4	none	> or equal to 4 drugs	> or equal to 4 drugs	biguanide + sulfonylureas
1021	62	Male	2	DM, HTN, any other (3 or more condns)	29600	7.99	NO	no antibiotic	0	4	NO	0	2	2	no antidiabetic	no antidiabetic	>40 years	NO	NO	>40 yrs	>or equal to 4	none	<4 (0 to 3) drugs	<4 drugs	no antidiabetic
3546	59	Male	1	DM alone	29600	7.99	NO	fluoroquinolones	1	2	NO	0	2	2	oral	Biguanides	>40 years	NO	NO	>40 yrs	<4 drugs	none	<4 (0 to 3) drugs	<4 drugs	biguanides
3209	42	Female	2	DM with any other apart from HTN	29800	8.05	NO	nitroimidazoles	1	4	NO	0	4	4	oral	Biguanides	>40 years	NO	NO	>40 yrs	>or equal to 4	none	> or equal to 4 drugs	> or equal to 4 drugs	biguanides
4087	40	Male	2	DM alone	29800	8.05	NO	no antibiotic	0	2	NO	0	2	2	no antidiabetic	no antidiabetic	30 to 40 years	NO	NO	30 to 40 yrs	<4 drugs	none	<4 (0 to 3) drugs	<4 drugs	no antidiabetic
4090	70	Female	1	DM with any other apart from HTN	29900	8.07	NO	antimalarials	0	3	YES	1	3	3	injectable	mixtard	>40 years	NO	NO	>40 yrs	<4 drugs	more than 1	<4 (0 to 3) drugs	<4 drugs	insulin
24	48	Male	1	DM alone	30000	8.1	NO	antimalarials	0	3	YES	1	3	3	injectable	mixtard	>40 years	NO	NO	>40 yrs	<4 drugs	more than 1	<4 (0 to 3) drugs	<4 drugs	insulin
42	36	Male	1	DM and HTN	30000	8.1	NO	no antibiotic	0	2	NO	0	2	2	oral	Biguanide + sulfonylureas	30 to 40 years	NO	NO	30 to 40 yrs	<4 drugs	none	<4 (0 to 3) drugs	<4 drugs	biguanide + sulfonylureas
207	30	Male	1	DM alone	30000	8.1	NO	no antibiotic	0	2	NO	0	2	2	oral	Biguanides	30 to 40 years	NO	NO	30 to 40 yrs	<4 drugs	none	<4 (0 to 3) drugs	<4 drugs	biguanides
302	49	Female	1	DM alone	30000	8.1	NO	no antibiotic	0	2	NO	0	2	2	oral	Biguanide + sulfonylureas	>40 years	NO	NO	>40 yrs	<4 drugs	none	<4 (0 to 3) drugs	<4 drugs	biguanide + sulfonylureas
365	50	Female	1	DM and HTN	30000	8.1	NO	no antibiotic	0	2	NO	0	2	2	oral	Biguanide + sulfonylureas	>40 years	NO	NO	>40 yrs	<4 drugs	none	<4 (0 to 3) drugs	<4 drugs	biguanide + sulfonylureas
366	50	Male	2	DM alone	30000	8.1	NO	no antibiotic	0	2	NO	0	2	2	oral	Biguanide + sulfonylureas	>40 years	NO	NO	>40 yrs	<4 drugs	none	<4 (0 to 3) drugs	<4 drugs	biguanide + sulfonylureas
368	55	Female	1	DM alone	30000	8.1	NO	no antibiotic	0	2	NO	0	2	2	oral	Biguanide + sulfonylureas	>40 years	NO	NO	>40 yrs	<4 drugs	none	<4 (0 to 3) drugs	<4 drugs	biguanide + sulfonylureas
369	58	Male	2	DM with any other apart from HTN	30000	8.1	NO	no antibiotic	0	2	NO	0	2	2	oral	Biguanide + sulfonylureas	>40 years	NO	NO	>40 yrs	<4 drugs	none	<4 (0 to 3) drugs	<4 drugs	biguanide + sulfonylureas
688	54	Female	1	DM alone	30000	8.1	NO	no antibiotic	0	2	NO	0	2	2	oral	Biguanide + sulfonylureas	>40 years	NO	NO	>40 yrs	<4 drugs	none	<4 (0 to 3) drugs	<4 drugs	biguanide + sulfonylureas
823	44	Male	2	DM alone	30000	8.1	NO	no antibiotic	0	2	NO	0	2	2	oral	Biguanide + sulfonylureas	>40 years	NO	NO	>40 yrs	<4 drugs	none	<4 (0 to 3) drugs	<4 drugs	biguanide + sulfonylureas
825	62	Female		DM alone	30000	8.1	NO	no antibiotic	0	2	NO	0	2	2	oral	Biguanide + sulfonylureas	>40 years	NO	NO	>40 yrs	<4 drugs	none	<4 (0 to 3) drugs	<4 drugs	biguanide + sulfonylureas
827	50	Male	2	DM alone	30000	8.1	NO	no antibiotic	0	2	NO	0	2	2	oral	Biguanide + sulfonylureas	>40 years	NO	NO	>40 yrs	<4 drugs	none	<4 (0 to 3) drugs	<4 drugs	biguanide + sulfonylureas
828	46	Female	1	DM alone	30000	8.1	NO	no antibiotic	0	2	NO	0	2	2	oral	Biguanide + sulfonylureas	>40 years	NO	NO	>40 yrs	<4 drugs	none	<4 (0 to 3) drugs	<4 drugs	biguanide + sulfonylureas
829	37	Male	1	DM alone	30000	8.1	NO	no antibiotic	0	2	NO	0	2	2	oral	Biguanide + sulfonylureas	30 to 40 years	NO	NO	30 to 40 yrs	<4 drugs	none	<4 (0 to 3) drugs	<4 drugs	biguanide + sulfonylureas
830	80	Female	1	DM alone	30000	8.1	NO	no antibiotic	0	2	NO	0	2	2	oral	Biguanide + sulfonylureas	>40 years	NO	NO	>40 yrs	<4 drugs	none	<4 (0 to 3) drugs	<4 drugs	biguanide + sulfonylureas
831	52	Female	2	DM alone	30000	8.1	NO	no antibiotic	0	2	NO	0	2	2	oral	Biguanide + sulfonylureas	>40 years	NO	NO	>40 yrs	<4 drugs	none	<4 (0 to 3) drugs	<4 drugs	biguanide + sulfonylureas
832	40	Male	1	DM alone	30000	8.1	NO	no antibiotic	0	2	NO	0	2	2	oral	Biguanide + sulfonylureas	30 to 40 years	NO	NO	30 to 40 yrs	<4 drugs	none	<4 (0 to 3) drugs	<4 drugs	biguanide + sulfonylureas
833	56	Male	1	DM alone	30000	8.1	NO	no antibiotic	0	2	NO	0	2	2	oral	Biguanides	>40 years	NO	NO	>40 yrs	<4 drugs	none	<4 (0 to 3) drugs	<4 drugs	biguanides
835	60	Male	1	DM alone	30000	8.1	NO	no antibiotic	0	2	NO	0	2	2	oral	Biguanide + sulfonylureas	>40 years	NO	NO	>40 yrs	<4 drugs	none	<4 (0 to 3) drugs	<4 drugs	biguanide + sulfonylureas
836	60	Male	1	DM alone	30000	8.1	NO	no antibiotic	0	2	NO	0	2	2	oral	Biguanide + sulfonylureas	>40 years	NO	NO	>40 yrs	<4 drugs	none	<4 (0 to 3) drugs	<4 drugs	biguanide + sulfonylureas
837	72	Male	2	DM alone	30000	8.1	NO	no antibiotic	0	2	NO	0	2	2	oral	Biguanide + sulfonylureas	>40 years	NO	NO	>40 yrs	<4 drugs	none	<4 (0 to 3) drugs	<4 drugs	biguanide + sulfonylureas
838	50	Male	1	DM alone	30000	8.1	NO	no antibiotic	0	2	NO	0	2	2	oral	Biguanide + sulfonylureas	>40 years	NO	NO	>40 yrs	<4 drugs	none	<4 (0 to 3) drugs	<4 drugs	biguanide + sulfonylureas
839	60	Male	2	DM alone	30000	8.1	NO	no antibiotic	0	2	NO	0	2	2	oral	Biguanide + sulfonylureas	>40 years	NO	NO	>40 yrs	<4 drugs	none	<4 (0 to 3) drugs	<4 drugs	biguanide + sulfonylureas
840	83	Female	1	DM alone	30000	8.1	NO	no antibiotic	0	2	NO	0	2	2	oral	Biguanide + sulfonylureas	>40 years	NO	NO	>40 yrs	<4 drugs	none	<4 (0 to 3) drugs	<4 drugs	biguanide + sulfonylureas
877	80	Male	2	DM alone	30000	8.1	NO	no antibiotic	0	2	NO	0	2	2	oral	Biguanide + sulfonylureas	>40 years	NO	NO	>40 yrs	<4 drugs	none	<4 (0 to 3) drugs	<4 drugs	biguanide + sulfonylureas
925	53	Female	1	DM alone	30000	8.1	NO	no antibiotic	0	2	NO	0	2	2	oral	sulfonyl ureas	>40 years	NO	NO	>40 yrs	<4 drugs	none	<4 (0 to 3) drugs	<4 drugs	sulfonylureas
926	60	Male	2	DM alone	30000	8.1	NO	no antibiotic	0	2	NO	0	2	2	oral	Biguanide + sulfonylureas	>40 years	NO	NO	>40 yrs	<4 drugs	none	<4 (0 to 3) drugs	<4 drugs	biguanide + sulfonylureas
927	54	Female	1	DM alone	30000	8.1	NO	no antibiotic	0	2	NO	0	2	2	oral	Biguanide + sulfonylureas	>40 years	NO	NO	>40 yrs	<4 drugs	none	<4 (0 to 3) drugs	<4 drugs	biguanide + sulfonylureas
928	40	Male	1	DM alone	30000	8.1	NO	no antibiotic	0	2	NO	0	2	2	oral	Biguanide + sulfonylureas	30 to 40 years	NO	NO	30 to 40 yrs	<4 drugs	none	<4 (0 to 3) drugs	<4 drugs	biguanide + sulfonylureas
929	52	Male	1	DM alone	30000	8.1	NO	no antibiotic	0	2	NO	0	2	2	oral	Biguanide + sulfonylureas	>40 years	NO	NO	>40 yrs	<4 drugs	none	<4 (0 to 3) drugs	<4 drugs	biguanide + sulfonylureas
930	47	Female	1	DM alone	30000	8.1	NO	no antibiotic	0	2	NO	0	2	2	oral	Biguanide + sulfonylureas	>40 years	NO	NO	>40 yrs	<4 drugs	none	<4 (0 to 3) drugs	<4 drugs	biguanide + sulfonylureas
931	43	Male	1	DM alone	30000	8.1	NO	no antibiotic	0	2	NO	0	2	2	oral	Biguanide + sulfonylureas	>40 years	NO	NO	>40 yrs	<4 drugs	none	<4 (0 to 3) drugs	<4 drugs	biguanide + sulfonylureas
932	58	Female	1	DM alone	30000	8.1	NO	no antibiotic	0	2	NO	0	2	2	oral	Biguanide + sulfonylureas	>40 years	NO	NO	>40 yrs	<4 drugs	none	<4 (0 to 3) drugs	<4 drugs	biguanide + sulfonylureas
1013	56	Female	2	DM alone	30000	8.1	NO	Penicillin	1	3	NO	0	2	2	oral	Biguanides	>40 years	NO	NO	>40 yrs	<4 drugs	none	<4 (0 to 3) drugs	<4 drugs	biguanides
1019	54	Female	1	DM alone	30000	8.1	NO	no antibiotic	0	2	NO	0	2	2	oral	Biguanide + sulfonylureas	>40 years	NO	NO	>40 yrs	<4 drugs	none	<4 (0 to 3) drugs	<4 drugs	biguanide + sulfonylureas
1038	52	Male	1	DM alone	30000	8.1	NO	no antibiotic	0	2	NO	0	2	2	oral	Biguanide + sulfonylureas	>40 years	NO	NO	>40 yrs	<4 drugs	none	<4 (0 to 3) drugs	<4 drugs	biguanide + sulfonylureas
1070	50	Male	2	DM and HTN	30000	8.1	NO	no antibiotic	0	2	NO	0	2	2	oral	Biguanide + sulfonylureas	>40 years	NO	NO	>40 yrs	<4 drugs	none	<4 (0 to 3) drugs	<4 drugs	biguanide + sulfonylureas
1071	55	Male	1	DM and HTN	30000	8.1	NO	no antibiotic	0	2	NO	0	2	2	oral	Biguanide + sulfonylureas	>40 years	NO	NO	>40 yrs	<4 drugs	none	<4 (0 to 3) drugs	<4 drugs	biguanide + sulfonylureas
1083	58	Male	1	DM alone	30000	8.1	NO	no antibiotic	0	2	NO	0	2	2	oral	Biguanide + sulfonylureas	>40 years	NO	NO	>40 yrs	<4 drugs	none	<4 (0 to 3) drugs	<4 drugs	biguanide + sulfonylureas
1227	60	Female	1	DM alone	30000	8.1	NO	no antibiotic	0	2	NO	0	2	2	oral	Biguanide + sulfonylureas	>40 years	NO	NO	>40 yrs	<4 drugs	none	<4 (0 to 3) drugs	<4 drugs	biguanide + sulfonylureas
1270	36	Male	1	DM and HTN	30000	8.1	NO	no antibiotic	0	2	NO	0	2	2	oral	Biguanides	30 to 40 years	NO	NO	30 to 40 yrs	<4 drugs	none	<4 (0 to 3) drugs	<4 drugs	biguanides
1293	39	Female	1	DM alone	30000	8.1	NO	no antibiotic	0	2	NO	0	2	2	oral	Biguanide + sulfonylureas	30 to 40 years	NO	NO	30 to 40 yrs	<4 drugs	none	<4 (0 to 3) drugs	<4 drugs	biguanide + sulfonylureas
1294	47	Female	1	DM alone	30000	8.1	NO	no antibiotic	0	2	NO	0	2	2	oral	Biguanide + sulfonylureas	>40 years	NO	NO	>40 yrs	<4 drugs	none	<4 (0 to 3) drugs	<4 drugs	biguanide + sulfonylureas
1295	46	Female	1	DM alone	30000	8.1	NO	no antibiotic	0	2	NO	0	2	2	oral	Biguanide + sulfonylureas	>40 years	NO	NO	>40 yrs	<4 drugs	none	<4 (0 to 3) drugs	<4 drugs	biguanide + sulfonylureas
1296	60	Female	1	DM alone	30000	8.1	NO	no antibiotic	0	2	NO	0	2	2	oral	Biguanide + sulfonylureas	>40 years	NO	NO	>40 yrs	<4 drugs	none	<4 (0 to 3) drugs	<4 drugs	biguanide + sulfonylureas
1297	56	Male	1	DM alone	30000	8.1	NO	no antibiotic	0	2	NO	0	2	2	oral	Biguanide + sulfonylureas	>40 years	NO	NO	>40 yrs	<4 drugs	none	<4 (0 to 3) drugs	<4 drugs	biguanide + sulfonylureas
1304	43	Male	1	DM alone	30000	8.1	NO	no antibiotic	0	2	NO	0	2	2	oral	Biguanide + sulfonylureas	>40 years	NO	NO	>40 yrs	<4 drugs	none	<4 (0 to 3) drugs	<4 drugs	biguanide + sulfonylureas
1305	56	Male	1	DM and HTN	30000	8.1	NO	no antibiotic	0	2	NO	0	2	2	oral	Biguanide + sulfonylureas	>40 years	NO	NO	>40 yrs	<4 drugs	none	<4 (0 to 3) drugs	<4 drugs	biguanide + sulfonylureas
1307	75	Female	1	DM alone	30000	8.1	NO	no antibiotic	0	2	NO	0	2	2	oral	Biguanide + sulfonylureas	>40 years	NO	NO	>40 yrs	<4 drugs	none	<4 (0 to 3) drugs	<4 drugs	biguanide + sulfonylureas
1308	45	Male	1	DM alone	30000	8.1	NO	no antibiotic	0	2	NO	0	2	2	oral	Biguanide + sulfonylureas	>40 years	NO	NO	>40 yrs	<4 drugs	none	<4 (0 to 3) drugs	<4 drugs	biguanide + sulfonylureas
1378	35	Male	1	DM with any other apart from HTN	30000	8.1	NO	antimalarials	0	3	YES	1	3	3	injectable	mixtard	30 to 40 years	NO	NO	30 to 40 yrs	<4 drugs	more than 1	<4 (0 to 3) drugs	<4 drugs	insulin
1386	50	Female	2	DM alone	30000	8.1	NO	no antibiotic	0	2	NO	0	2	2	oral	Biguanide + sulfonylureas	>40 years	NO	NO	>40 yrs	<4 drugs	none	<4 (0 to 3) drugs	<4 drugs	biguanide + sulfonylureas
1387	41	Male	2	DM alone	30000	8.1	NO	no antibiotic	0	2	NO	0	2	2	oral	Biguanide + sulfonylureas	>40 years	NO	NO	>40 yrs	<4 drugs	none	<4 (0 to 3) drugs	<4 drugs	biguanide + sulfonylureas
1388	50	Male	1	DM alone	30000	8.1	NO	no antibiotic	0	2	NO	0	2	2	oral	Biguanide + sulfonylureas	>40 years	NO	NO	>40 yrs	<4 drugs	none	<4 (0 to 3) drugs	<4 drugs	biguanide + sulfonylureas
1389	34	Male	1	DM and HTN	30000	8.1	NO	no antibiotic	0	2	NO	0	2	2	oral	Biguanide + sulfonylureas	30 to 40 years	NO	NO	30 to 40 yrs	<4 drugs	none	<4 (0 to 3) drugs	<4 drugs	biguanide + sulfonylureas
1390	83	Male	1	DM alone	30000	8.1	NO	no antibiotic	0	2	NO	0	2	2	oral	Biguanide + sulfonylureas	>40 years	NO	NO	>40 yrs	<4 drugs	none	<4 (0 to 3) drugs	<4 drugs	biguanide + sulfonylureas
1392	38	Male	1	DM alone	30000	8.1	NO	no antibiotic	0	2	NO	0	2	2	oral	Biguanide + sulfonylureas	30 to 40 years	NO	NO	30 to 40 yrs	<4 drugs	none	<4 (0 to 3) drugs	<4 drugs	biguanide + sulfonylureas
1394	70	Female	2	DM alone	30000	8.1	NO	no antibiotic	0	2	NO	0	2	2	oral	Biguanide + sulfonylureas	>40 years	NO	NO	>40 yrs	<4 drugs	none	<4 (0 to 3) drugs	<4 drugs	biguanide + sulfonylureas
1395	60	Male	2	DM alone	30000	8.1	NO	no antibiotic	0	2	NO	0	2	2	oral	Biguanide + sulfonylureas	>40 years	NO	NO	>40 yrs	<4 drugs	none	<4 (0 to 3) drugs	<4 drugs	biguanide + sulfonylureas
1396	39	Female	1	DM alone	30000	8.1	NO	no antibiotic	0	2	NO	0	2	2	oral	Biguanide + sulfonylureas	30 to 40 years	NO	NO	30 to 40 yrs	<4 drugs	none	<4 (0 to 3) drugs	<4 drugs	biguanide + sulfonylureas
1397	80	Female	1	DM and HTN	30000	8.1	NO	no antibiotic	0	2	NO	0	2	2	oral	Biguanides	>40 years	NO	NO	>40 yrs	<4 drugs	none	<4 (0 to 3) drugs	<4 drugs	biguanides
1401	42	Male	2	DM alone	30000	8.1	NO	no antibiotic	0	2	NO	0	2	2	oral	Biguanide + sulfonylureas	>40 years	NO	NO	>40 yrs	<4 drugs	none	<4 (0 to 3) drugs	<4 drugs	biguanide + sulfonylureas
1404	51	Male	1	DM alone	30000	8.1	NO	no antibiotic	0	2	NO	0	2	2	oral	Biguanide + sulfonylureas	>40 years	NO	NO	>40 yrs	<4 drugs	none	<4 (0 to 3) drugs	<4 drugs	biguanide + sulfonylureas
1407	50	Male	2	DM alone	30000	8.1	NO	no antibiotic	0	2	NO	0	2	2	oral	Biguanide + sulfonylureas	>40 years	NO	NO	>40 yrs	<4 drugs	none	<4 (0 to 3) drugs	<4 drugs	biguanide + sulfonylureas
1409	60	Male	2	DM alone	30000	8.1	NO	no antibiotic	0	2	NO	0	2	2	oral	Biguanide + sulfonylureas	>40 years	NO	NO	>40 yrs	<4 drugs	none	<4 (0 to 3) drugs	<4 drugs	biguanide + sulfonylureas
1411	60	Male	1	DM alone	30000	8.1	NO	no antibiotic	0	2	NO	0	2	2	oral	Biguanide + sulfonylureas	>40 years	NO	NO	>40 yrs	<4 drugs	none	<4 (0 to 3) drugs	<4 drugs	biguanide + sulfonylureas
1412	28	Female	2	DM alone	30000	8.1	NO	no antibiotic	0	2	NO	0	2	2	oral	Biguanide + sulfonylureas	20 to 29 years	NO	NO	10 to 29 yrs	<4 drugs	none	<4 (0 to 3) drugs	<4 drugs	biguanide + sulfonylureas
1413	40	Male	1	DM alone	30000	8.1	NO	no antibiotic	0	2	NO	0	2	2	oral	Biguanide + sulfonylureas	30 to 40 years	NO	NO	30 to 40 yrs	<4 drugs	none	<4 (0 to 3) drugs	<4 drugs	biguanide + sulfonylureas
1414	45	Male	1	DM alone	30000	8.1	NO	no antibiotic	0	2	NO	0	2	2	oral	Biguanide + sulfonylureas	>40 years	NO	NO	>40 yrs	<4 drugs	none	<4 (0 to 3) drugs	<4 drugs	biguanide + sulfonylureas
1415	58	Male	2	DM alone	30000	8.1	NO	no antibiotic	0	2	NO	0	2	2	oral	Biguanide + sulfonylureas	>40 years	NO	NO	>40 yrs	<4 drugs	none	<4 (0 to 3) drugs	<4 drugs	biguanide + sulfonylureas
1418	60	Male	1	DM alone	30000	8.1	NO	no antibiotic	0	2	NO	0	2	2	oral	Biguanide + sulfonylureas	>40 years	NO	NO	>40 yrs	<4 drugs	none	<4 (0 to 3) drugs	<4 drugs	biguanide + sulfonylureas
1421	42	Male	1	DM alone	30000	8.1	NO	no antibiotic	0	2	NO	0	2	2	oral	Biguanide + sulfonylureas	>40 years	NO	NO	>40 yrs	<4 drugs	none	<4 (0 to 3) drugs	<4 drugs	biguanide + sulfonylureas
1422	46	Male	2	DM alone	30000	8.1	NO	no antibiotic	0	2	NO	0	2	2	oral	Biguanide + sulfonylureas	>40 years	NO	NO	>40 yrs	<4 drugs	none	<4 (0 to 3) drugs	<4 drugs	biguanide + sulfonylureas
1423	55	Male	1	DM alone	30000	8.1	NO	no antibiotic	0	2	NO	0	2	2	oral	Biguanide + sulfonylureas	>40 years	NO	NO	>40 yrs	<4 drugs	none	<4 (0 to 3) drugs	<4 drugs	biguanide + sulfonylureas
1424	46	Male	1	DM alone	30000	8.1	NO	no antibiotic	0	2	NO	0	2	2	oral	Biguanide + sulfonylureas	>40 years	NO	NO	>40 yrs	<4 drugs	none	<4 (0 to 3) drugs	<4 drugs	biguanide + sulfonylureas
1425	59	Male	1	DM alone	30000	8.1	NO	no antibiotic	0	2	NO	0	2	2	oral	Biguanide + sulfonylureas	>40 years	NO	NO	>40 yrs	<4 drugs	none	<4 (0 to 3) drugs	<4 drugs	biguanide + sulfonylureas
1426	60	Male	1	DM alone	30000	8.1	NO	no antibiotic	0	2	NO	0	2	2	oral	Biguanide + sulfonylureas	>40 years	NO	NO	>40 yrs	<4 drugs	none	<4 (0 to 3) drugs	<4 drugs	biguanide + sulfonylureas
1428	50	Male	2	DM alone	30000	8.1	NO	no antibiotic	0	2	NO	0	2	2	oral	Biguanide + sulfonylureas	>40 years	NO	NO	>40 yrs	<4 drugs	none	<4 (0 to 3) drugs	<4 drugs	biguanide + sulfonylureas
1429	72	Male	1	DM alone	30000	8.1	NO	no antibiotic	0	2	NO	0	2	2	oral	Biguanide + sulfonylureas	>40 years	NO	NO	>40 yrs	<4 drugs	none	<4 (0 to 3) drugs	<4 drugs	biguanide + sulfonylureas
1430	40	Female	1	DM alone	30000	8.1	NO	no antibiotic	0	2	NO	0	2	2	oral	Biguanide + sulfonylureas	30 to 40 years	NO	NO	30 to 40 yrs	<4 drugs	none	<4 (0 to 3) drugs	<4 drugs	biguanide + sulfonylureas
1434	75	Male	1	DM alone	30000	8.1	NO	no antibiotic	0	2	NO	0	2	2	oral	Biguanide + sulfonylureas	>40 years	NO	NO	>40 yrs	<4 drugs	none	<4 (0 to 3) drugs	<4 drugs	biguanide + sulfonylureas
1435	62	Female	1	DM alone	30000	8.1	NO	no antibiotic	0	2	NO	0	2	2	oral	Biguanide + sulfonylureas	>40 years	NO	NO	>40 yrs	<4 drugs	none	<4 (0 to 3) drugs	<4 drugs	biguanide + sulfonylureas
1436	41	Female	2	DM alone	30000	8.1	NO	no antibiotic	0	2	NO	0	2	2	oral	Biguanide + sulfonylureas	>40 years	NO	NO	>40 yrs	<4 drugs	none	<4 (0 to 3) drugs	<4 drugs	biguanide + sulfonylureas
1437	46	Female	2	DM alone	30000	8.1	NO	no antibiotic	0	2	NO	0	2	2	oral	Biguanide + sulfonylureas	>40 years	NO	NO	>40 yrs	<4 drugs	none	<4 (0 to 3) drugs	<4 drugs	biguanide + sulfonylureas
1438	50	Male	2	DM alone	30000	8.1	NO	no antibiotic	0	2	NO	0	2	2	oral	Biguanide + sulfonylureas	>40 years	NO	NO	>40 yrs	<4 drugs	none	<4 (0 to 3) drugs	<4 drugs	biguanide + sulfonylureas
1439	59	Female	2	DM alone	30000	8.1	NO	no antibiotic	0	2	NO	0	2	2	oral	Biguanide + sulfonylureas	>40 years	NO	NO	>40 yrs	<4 drugs	none	<4 (0 to 3) drugs	<4 drugs	biguanide + sulfonylureas
1440	76	Male	1	DM alone	30000	8.1	NO	no antibiotic	0	2	NO	0	2	2	oral	Biguanide + sulfonylureas	>40 years	NO	NO	>40 yrs	<4 drugs	none	<4 (0 to 3) drugs	<4 drugs	biguanide + sulfonylureas
1441	70	Female	1	DM alone	30000	8.1	NO	no antibiotic	0	2	NO	0	2	2	oral	Biguanide + sulfonylureas	>40 years	NO	NO	>40 yrs	<4 drugs	none	<4 (0 to 3) drugs	<4 drugs	biguanide + sulfonylureas
1444	86	Female	1	DM alone	30000	8.1	NO	no antibiotic	0	2	NO	0	2	2	oral	Biguanide + sulfonylureas	>40 years	NO	NO	>40 yrs	<4 drugs	none	<4 (0 to 3) drugs	<4 drugs	biguanide + sulfonylureas
1445	53	Male	1	DM alone	30000	8.1	NO	no antibiotic	0	2	NO	0	2	2	oral	sulfonyl ureas	>40 years	NO	NO	>40 yrs	<4 drugs	none	<4 (0 to 3) drugs	<4 drugs	sulfonylureas
1446	54	Male	1	DM alone	30000	8.1	NO	no antibiotic	0	2	NO	0	2	2	oral	sulfonyl ureas	>40 years	NO	NO	>40 yrs	<4 drugs	none	<4 (0 to 3) drugs	<4 drugs	sulfonylureas
1448	53	Female	1	DM alone	30000	8.1	NO	no antibiotic	0	2	NO	0	2	2	oral	Biguanide + sulfonylureas	>40 years	NO	NO	>40 yrs	<4 drugs	none	<4 (0 to 3) drugs	<4 drugs	biguanide + sulfonylureas
1449	48	Male	2	DM alone	30000	8.1	NO	no antibiotic	0	2	NO	0	2	2	oral	sulfonyl ureas	>40 years	NO	NO	>40 yrs	<4 drugs	none	<4 (0 to 3) drugs	<4 drugs	sulfonylureas
1450	65	Male	2	DM alone	30000	8.1	NO	no antibiotic	0	2	NO	0	2	2	oral	Biguanide + sulfonylureas	>40 years	NO	NO	>40 yrs	<4 drugs	none	<4 (0 to 3) drugs	<4 drugs	biguanide + sulfonylureas
1451	52	Male	1	DM alone	30000	8.1	NO	no antibiotic	0	2	NO	0	2	2	oral	Biguanide + sulfonylureas	>40 years	NO	NO	>40 yrs	<4 drugs	none	<4 (0 to 3) drugs	<4 drugs	biguanide + sulfonylureas
1452	42	Male	2	DM alone	30000	8.1	NO	no antibiotic	0	2	NO	0	2	2	oral	Biguanide + sulfonylureas	>40 years	NO	NO	>40 yrs	<4 drugs	none	<4 (0 to 3) drugs	<4 drugs	biguanide + sulfonylureas
1453	56	Female	1	DM alone	30000	8.1	NO	no antibiotic	0	2	NO	0	2	2	oral	Biguanide + sulfonylureas	>40 years	NO	NO	>40 yrs	<4 drugs	none	<4 (0 to 3) drugs	<4 drugs	biguanide + sulfonylureas
1456	46	Female	2	DM alone	30000	8.1	NO	no antibiotic	0	2	NO	0	2	2	oral	Biguanide + sulfonylureas	>40 years	NO	NO	>40 yrs	<4 drugs	none	<4 (0 to 3) drugs	<4 drugs	biguanide + sulfonylureas
1457	36	Male	1	DM alone	30000	8.1	NO	no antibiotic	0	2	NO	0	2	2	oral	Biguanide + sulfonylureas	30 to 40 years	NO	NO	30 to 40 yrs	<4 drugs	none	<4 (0 to 3) drugs	<4 drugs	biguanide + sulfonylureas
1458	63	Female	1	DM alone	30000	8.1	NO	no antibiotic	0	2	NO	0	2	2	oral	Biguanide + sulfonylureas	>40 years	NO	NO	>40 yrs	<4 drugs	none	<4 (0 to 3) drugs	<4 drugs	biguanide + sulfonylureas
1459	59	Female	2	DM alone	30000	8.1	NO	no antibiotic	0	2	NO	0	2	2	oral	Biguanide + sulfonylureas	>40 years	NO	NO	>40 yrs	<4 drugs	none	<4 (0 to 3) drugs	<4 drugs	biguanide + sulfonylureas
1460	58	Male	1	DM alone	30000	8.1	NO	no antibiotic	0	2	NO	0	2	2	oral	Biguanide + sulfonylureas	>40 years	NO	NO	>40 yrs	<4 drugs	none	<4 (0 to 3) drugs	<4 drugs	biguanide + sulfonylureas
1461	33	Male	1	DM alone	30000	8.1	NO	no antibiotic	0	2	NO	0	2	2	oral	Biguanide + sulfonylureas	30 to 40 years	NO	NO	30 to 40 yrs	<4 drugs	none	<4 (0 to 3) drugs	<4 drugs	biguanide + sulfonylureas
1463	41	Female	1	DM alone	30000	8.1	NO	no antibiotic	0	2	NO	0	2	2	oral	Biguanide + sulfonylureas	>40 years	NO	NO	>40 yrs	<4 drugs	none	<4 (0 to 3) drugs	<4 drugs	biguanide + sulfonylureas
1464	48	Male	1	DM alone	30000	8.1	NO	no antibiotic	0	2	NO	0	2	2	oral	Biguanide + sulfonylureas	>40 years	NO	NO	>40 yrs	<4 drugs	none	<4 (0 to 3) drugs	<4 drugs	biguanide + sulfonylureas
1465	40	Male	2	DM alone	30000	8.1	NO	no antibiotic	0	2	NO	0	2	2	oral	Biguanide + sulfonylureas	30 to 40 years	NO	NO	30 to 40 yrs	<4 drugs	none	<4 (0 to 3) drugs	<4 drugs	biguanide + sulfonylureas
1466	52	Male	2	DM alone	30000	8.1	NO	no antibiotic	0	2	NO	0	2	2	oral	Biguanide + sulfonylureas	>40 years	NO	NO	>40 yrs	<4 drugs	none	<4 (0 to 3) drugs	<4 drugs	biguanide + sulfonylureas
1467	60	Male	1	DM alone	30000	8.1	NO	no antibiotic	0	2	NO	0	2	2	oral	Biguanide + sulfonylureas	>40 years	NO	NO	>40 yrs	<4 drugs	none	<4 (0 to 3) drugs	<4 drugs	biguanide + sulfonylureas
1468	51	Female	1	DM alone	30000	8.1	NO	no antibiotic	0	2	NO	0	2	2	oral	Biguanide + sulfonylureas	>40 years	NO	NO	>40 yrs	<4 drugs	none	<4 (0 to 3) drugs	<4 drugs	biguanide + sulfonylureas
1471	50	Male	2	DM alone	30000	8.1	NO	no antibiotic	0	2	NO	0	2	2	oral	Biguanide + sulfonylureas	>40 years	NO	NO	>40 yrs	<4 drugs	none	<4 (0 to 3) drugs	<4 drugs	biguanide + sulfonylureas
1472	80	Female	1	DM alone	30000	8.1	NO	no antibiotic	0	2	NO	0	2	2	oral	Biguanide + sulfonylureas	>40 years	NO	NO	>40 yrs	<4 drugs	none	<4 (0 to 3) drugs	<4 drugs	biguanide + sulfonylureas
1473	56	Male	1	DM alone	30000	8.1	NO	no antibiotic	0	2	NO	0	2	2	oral	Biguanide + sulfonylureas	>40 years	NO	NO	>40 yrs	<4 drugs	none	<4 (0 to 3) drugs	<4 drugs	biguanide + sulfonylureas
1474	38	Female	1	DM alone	30000	8.1	NO	no antibiotic	0	2	NO	0	2	2	oral	Biguanide + sulfonylureas	30 to 40 years	NO	NO	30 to 40 yrs	<4 drugs	none	<4 (0 to 3) drugs	<4 drugs	biguanide + sulfonylureas
1478	58	Female	1	DM alone	30000	8.1	NO	no antibiotic	0	2	NO	0	2	2	oral	Biguanide + sulfonylureas	>40 years	NO	NO	>40 yrs	<4 drugs	none	<4 (0 to 3) drugs	<4 drugs	biguanide + sulfonylureas
1479	61	Male	2	DM alone	30000	8.1	NO	no antibiotic	0	2	NO	0	2	2	oral	Biguanide + sulfonylureas	>40 years	NO	NO	>40 yrs	<4 drugs	none	<4 (0 to 3) drugs	<4 drugs	biguanide + sulfonylureas
1480	49	Male	1	DM alone	30000	8.1	NO	no antibiotic	0	2	NO	0	2	2	oral	Biguanide + sulfonylureas	>40 years	NO	NO	>40 yrs	<4 drugs	none	<4 (0 to 3) drugs	<4 drugs	biguanide + sulfonylureas
1481	40	Female	1	DM alone	30000	8.1	NO	no antibiotic	0	2	NO	0	2	2	oral	Biguanide + sulfonylureas	30 to 40 years	NO	NO	30 to 40 yrs	<4 drugs	none	<4 (0 to 3) drugs	<4 drugs	biguanide + sulfonylureas
1482	40	Male	1	DM alone	30000	8.1	NO	no antibiotic	0	2	NO	0	2	2	oral	Biguanide + sulfonylureas	30 to 40 years	NO	NO	30 to 40 yrs	<4 drugs	none	<4 (0 to 3) drugs	<4 drugs	biguanide + sulfonylureas
1483	49	Male	1	DM alone	30000	8.1	NO	no antibiotic	0	2	NO	0	2	2	oral	Biguanide + sulfonylureas	>40 years	NO	NO	>40 yrs	<4 drugs	none	<4 (0 to 3) drugs	<4 drugs	biguanide + sulfonylureas
1484	53	Male	1	DM alone	30000	8.1	NO	no antibiotic	0	2	NO	0	2	2	oral	Biguanide + sulfonylureas	>40 years	NO	NO	>40 yrs	<4 drugs	none	<4 (0 to 3) drugs	<4 drugs	biguanide + sulfonylureas
1485	40	Male	1	DM alone	30000	8.1	NO	no antibiotic	0	2	NO	0	2	2	oral	Biguanide + sulfonylureas	30 to 40 years	NO	NO	30 to 40 yrs	<4 drugs	none	<4 (0 to 3) drugs	<4 drugs	biguanide + sulfonylureas
1486	63	Male	1	DM alone	30000	8.1	NO	no antibiotic	0	2	NO	0	2	2	oral	Biguanide + sulfonylureas	>40 years	NO	NO	>40 yrs	<4 drugs	none	<4 (0 to 3) drugs	<4 drugs	biguanide + sulfonylureas
1487	50	Female	2	DM alone	30000	8.1	NO	no antibiotic	0	2	NO	0	2	2	oral	Biguanide + sulfonylureas	>40 years	NO	NO	>40 yrs	<4 drugs	none	<4 (0 to 3) drugs	<4 drugs	biguanide + sulfonylureas
1488	62	Male	1	DM alone	30000	8.1	NO	no antibiotic	0	2	NO	0	2	2	oral	Biguanide + sulfonylureas	>40 years	NO	NO	>40 yrs	<4 drugs	none	<4 (0 to 3) drugs	<4 drugs	biguanide + sulfonylureas
1489	64	Female	2	DM alone	30000	8.1	NO	no antibiotic	0	2	NO	0	2	2	oral	Biguanide + sulfonylureas	>40 years	NO	NO	>40 yrs	<4 drugs	none	<4 (0 to 3) drugs	<4 drugs	biguanide + sulfonylureas
1490	70	Female	1	DM alone	30000	8.1	NO	no antibiotic	0	2	NO	0	2	2	oral	Biguanide + sulfonylureas	>40 years	NO	NO	>40 yrs	<4 drugs	none	<4 (0 to 3) drugs	<4 drugs	biguanide + sulfonylureas
1491	49	Female	2	DM alone	30000	8.1	NO	no antibiotic	0	2	NO	0	2	2	oral	Biguanide + sulfonylureas	>40 years	NO	NO	>40 yrs	<4 drugs	none	<4 (0 to 3) drugs	<4 drugs	biguanide + sulfonylureas
1492	40	Male	2	DM alone	30000	8.1	NO	no antibiotic	0	2	NO	0	2	2	oral	Biguanide + sulfonylureas	30 to 40 years	NO	NO	30 to 40 yrs	<4 drugs	none	<4 (0 to 3) drugs	<4 drugs	biguanide + sulfonylureas
1493	65	Male	1	DM alone	30000	8.1	NO	no antibiotic	0	2	NO	0	2	2	oral	Biguanide + sulfonylureas	>40 years	NO	NO	>40 yrs	<4 drugs	none	<4 (0 to 3) drugs	<4 drugs	biguanide + sulfonylureas
1494	70	Female	1	DM alone	30000	8.1	NO	no antibiotic	0	2	NO	0	2	2	oral	Biguanide + sulfonylureas	>40 years	NO	NO	>40 yrs	<4 drugs	none	<4 (0 to 3) drugs	<4 drugs	biguanide + sulfonylureas
1495	48	Male	1	DM alone	30000	8.1	NO	no antibiotic	0	2	NO	0	2	2	oral	Biguanide + sulfonylureas	>40 years	NO	NO	>40 yrs	<4 drugs	none	<4 (0 to 3) drugs	<4 drugs	biguanide + sulfonylureas
1496	40	Male	2	DM alone	30000	8.1	NO	no antibiotic	0	2	NO	0	2	2	oral	Biguanide + sulfonylureas	30 to 40 years	NO	NO	30 to 40 yrs	<4 drugs	none	<4 (0 to 3) drugs	<4 drugs	biguanide + sulfonylureas
1499	42	Male	2	DM alone	30000	8.1	NO	no antibiotic	0	2	NO	0	2	2	oral	Biguanide + sulfonylureas	>40 years	NO	NO	>40 yrs	<4 drugs	none	<4 (0 to 3) drugs	<4 drugs	biguanide + sulfonylureas
1500	64	Female	1	DM alone	30000	8.1	NO	no antibiotic	0	2	NO	0	2	2	oral	Biguanide + sulfonylureas	>40 years	NO	NO	>40 yrs	<4 drugs	none	<4 (0 to 3) drugs	<4 drugs	biguanide + sulfonylureas
1501	40	Male	1	DM alone	30000	8.1	NO	no antibiotic	0	2	NO	0	2	2	oral	Biguanide + sulfonylureas	30 to 40 years	NO	NO	30 to 40 yrs	<4 drugs	none	<4 (0 to 3) drugs	<4 drugs	biguanide + sulfonylureas
1502	29	Male	2	DM alone	30000	8.1	NO	no antibiotic	0	2	NO	0	2	2	oral	Biguanide + sulfonylureas	20 to 29 years	NO	NO	10 to 29 yrs	<4 drugs	none	<4 (0 to 3) drugs	<4 drugs	biguanide + sulfonylureas
1503	50	Female	2	DM alone	30000	8.1	NO	no antibiotic	0	2	NO	0	2	2	oral	Biguanide + sulfonylureas	>40 years	NO	NO	>40 yrs	<4 drugs	none	<4 (0 to 3) drugs	<4 drugs	biguanide + sulfonylureas
1504	50	Male	1	DM alone	30000	8.1	NO	no antibiotic	0	2	NO	0	2	2	oral	Biguanide + sulfonylureas	>40 years	NO	NO	>40 yrs	<4 drugs	none	<4 (0 to 3) drugs	<4 drugs	biguanide + sulfonylureas
1505	65	Male	1	DM alone	30000	8.1	NO	no antibiotic	0	2	NO	0	2	2	oral	Biguanide + sulfonylureas	>40 years	NO	NO	>40 yrs	<4 drugs	none	<4 (0 to 3) drugs	<4 drugs	biguanide + sulfonylureas
1506	70	Male	2	DM alone	30000	8.1	NO	no antibiotic	0	2	NO	0	2	2	oral	Biguanide + sulfonylureas	>40 years	NO	NO	>40 yrs	<4 drugs	none	<4 (0 to 3) drugs	<4 drugs	biguanide + sulfonylureas
1507	56	Male	1	DM alone	30000	8.1	NO	no antibiotic	0	2	NO	0	2	2	oral	Biguanide + sulfonylureas	>40 years	NO	NO	>40 yrs	<4 drugs	none	<4 (0 to 3) drugs	<4 drugs	biguanide + sulfonylureas
1508	53	Female	1	DM alone	30000	8.1	NO	no antibiotic	0	2	NO	0	2	2	oral	Biguanide + sulfonylureas	>40 years	NO	NO	>40 yrs	<4 drugs	none	<4 (0 to 3) drugs	<4 drugs	biguanide + sulfonylureas
1509	50	Male	1	DM alone	30000	8.1	NO	no antibiotic	0	2	NO	0	2	2	oral	Biguanide + sulfonylureas	>40 years	NO	NO	>40 yrs	<4 drugs	none	<4 (0 to 3) drugs	<4 drugs	biguanide + sulfonylureas
1510	55	Male	2	DM alone	30000	8.1	NO	no antibiotic	0	2	NO	0	2	2	oral	Biguanide + sulfonylureas	>40 years	NO	NO	>40 yrs	<4 drugs	none	<4 (0 to 3) drugs	<4 drugs	biguanide + sulfonylureas
1511	72	Male	1	DM alone	30000	8.1	NO	no antibiotic	0	2	NO	0	2	2	oral	Biguanide + sulfonylureas	>40 years	NO	NO	>40 yrs	<4 drugs	none	<4 (0 to 3) drugs	<4 drugs	biguanide + sulfonylureas
1512	60	Male	1	DM alone	30000	8.1	NO	no antibiotic	0	2	NO	0	2	2	oral	Biguanide + sulfonylureas	>40 years	NO	NO	>40 yrs	<4 drugs	none	<4 (0 to 3) drugs	<4 drugs	biguanide + sulfonylureas
1514	40	Female	1	DM alone	30000	8.1	NO	no antibiotic	0	2	NO	0	2	2	oral	Biguanide + sulfonylureas	30 to 40 years	NO	NO	30 to 40 yrs	<4 drugs	none	<4 (0 to 3) drugs	<4 drugs	biguanide + sulfonylureas
1516	60	Male	1	DM alone	30000	8.1	NO	no antibiotic	0	2	NO	0	2	2	oral	Biguanide + sulfonylureas	>40 years	NO	NO	>40 yrs	<4 drugs	none	<4 (0 to 3) drugs	<4 drugs	biguanide + sulfonylureas
1517	44	Female	2	DM alone	30000	8.1	NO	no antibiotic	0	2	NO	0	2	2	oral	Biguanide + sulfonylureas	>40 years	NO	NO	>40 yrs	<4 drugs	none	<4 (0 to 3) drugs	<4 drugs	biguanide + sulfonylureas
1518	40	Male	1	DM alone	30000	8.1	NO	no antibiotic	0	2	NO	0	2	2	oral	Biguanide + sulfonylureas	30 to 40 years	NO	NO	30 to 40 yrs	<4 drugs	none	<4 (0 to 3) drugs	<4 drugs	biguanide + sulfonylureas
1519	64	Male	1	DM alone	30000	8.1	NO	no antibiotic	0	2	NO	0	2	2	oral	Biguanide + sulfonylureas	>40 years	NO	NO	>40 yrs	<4 drugs	none	<4 (0 to 3) drugs	<4 drugs	biguanide + sulfonylureas
1520	58	Male	2	DM alone	30000	8.1	NO	no antibiotic	0	2	NO	0	2	2	oral	Biguanide + sulfonylureas	>40 years	NO	NO	>40 yrs	<4 drugs	none	<4 (0 to 3) drugs	<4 drugs	biguanide + sulfonylureas
1521	75	Female	1	DM alone	30000	8.1	NO	no antibiotic	0	2	NO	0	2	2	oral	Biguanide + sulfonylureas	>40 years	NO	NO	>40 yrs	<4 drugs	none	<4 (0 to 3) drugs	<4 drugs	biguanide + sulfonylureas
1522	60	Female	1	DM alone	30000	8.1	NO	no antibiotic	0	2	NO	0	2	2	oral	Biguanide + sulfonylureas	>40 years	NO	NO	>40 yrs	<4 drugs	none	<4 (0 to 3) drugs	<4 drugs	biguanide + sulfonylureas
1523	56	Female	1	DM alone	30000	8.1	NO	no antibiotic	0	2	NO	0	2	2	oral	Biguanide + sulfonylureas	>40 years	NO	NO	>40 yrs	<4 drugs	none	<4 (0 to 3) drugs	<4 drugs	biguanide + sulfonylureas
1524	46	Male	1	DM alone	30000	8.1	NO	no antibiotic	0	2	NO	0	2	2	oral	Biguanide + sulfonylureas	>40 years	NO	NO	>40 yrs	<4 drugs	none	<4 (0 to 3) drugs	<4 drugs	biguanide + sulfonylureas
1525	59	Female	1	DM alone	30000	8.1	NO	no antibiotic	0	2	NO	0	2	2	oral	Biguanide + sulfonylureas	>40 years	NO	NO	>40 yrs	<4 drugs	none	<4 (0 to 3) drugs	<4 drugs	biguanide + sulfonylureas
1526	33	Male	1	DM alone	30000	8.1	NO	no antibiotic	0	2	NO	0	2	2	oral	Biguanide + sulfonylureas	30 to 40 years	NO	NO	30 to 40 yrs	<4 drugs	none	<4 (0 to 3) drugs	<4 drugs	biguanide + sulfonylureas
1527	43	Male	2	DM alone	30000	8.1	NO	no antibiotic	0	2	NO	0	2	2	oral	Biguanide + sulfonylureas	>40 years	NO	NO	>40 yrs	<4 drugs	none	<4 (0 to 3) drugs	<4 drugs	biguanide + sulfonylureas
1529	51	Male	1	DM alone	30000	8.1	NO	no antibiotic	0	2	NO	0	2	2	oral	Biguanide + sulfonylureas	>40 years	NO	NO	>40 yrs	<4 drugs	none	<4 (0 to 3) drugs	<4 drugs	biguanide + sulfonylureas
1530	62	Male	1	DM alone	30000	8.1	NO	no antibiotic	0	2	NO	0	2	2	oral	Biguanide + sulfonylureas	>40 years	NO	NO	>40 yrs	<4 drugs	none	<4 (0 to 3) drugs	<4 drugs	biguanide + sulfonylureas
1531	52	Male	1	DM alone	30000	8.1	NO	no antibiotic	0	2	NO	0	2	2	oral	Biguanide + sulfonylureas	>40 years	NO	NO	>40 yrs	<4 drugs	none	<4 (0 to 3) drugs	<4 drugs	biguanide + sulfonylureas
1532	60	Male	2	DM alone	30000	8.1	NO	no antibiotic	0	2	NO	0	2	2	oral	Biguanide + sulfonylureas	>40 years	NO	NO	>40 yrs	<4 drugs	none	<4 (0 to 3) drugs	<4 drugs	biguanide + sulfonylureas
1534	70	Male	1	DM alone	30000	8.1	NO	no antibiotic	0	2	NO	0	2	2	oral	Biguanide + sulfonylureas	>40 years	NO	NO	>40 yrs	<4 drugs	none	<4 (0 to 3) drugs	<4 drugs	biguanide + sulfonylureas
1535	50	Male	2	DM alone	30000	8.1	NO	no antibiotic	0	2	NO	0	2	2	oral	Biguanide + sulfonylureas	>40 years	NO	NO	>40 yrs	<4 drugs	none	<4 (0 to 3) drugs	<4 drugs	biguanide + sulfonylureas
1536	60	Female	2	DM alone	30000	8.1	NO	no antibiotic	0	2	NO	0	2	2	oral	Biguanide + sulfonylureas	>40 years	NO	NO	>40 yrs	<4 drugs	none	<4 (0 to 3) drugs	<4 drugs	biguanide + sulfonylureas
1537	65	Female	2	DM alone	30000	8.1	NO	no antibiotic	0	2	NO	0	2	2	oral	Biguanide + sulfonylureas	>40 years	NO	NO	>40 yrs	<4 drugs	none	<4 (0 to 3) drugs	<4 drugs	biguanide + sulfonylureas
1538	70	Female	1	DM alone	30000	8.1	NO	no antibiotic	0	2	NO	0	2	2	oral	Biguanide + sulfonylureas	>40 years	NO	NO	>40 yrs	<4 drugs	none	<4 (0 to 3) drugs	<4 drugs	biguanide + sulfonylureas
1539	70	Male	1	DM alone	30000	8.1	NO	no antibiotic	0	2	NO	0	2	2	oral	Biguanide + sulfonylureas	>40 years	NO	NO	>40 yrs	<4 drugs	none	<4 (0 to 3) drugs	<4 drugs	biguanide + sulfonylureas
1540	58	Female	1	DM alone	30000	8.1	NO	no antibiotic	0	2	NO	0	2	2	oral	Biguanide + sulfonylureas	>40 years	NO	NO	>40 yrs	<4 drugs	none	<4 (0 to 3) drugs	<4 drugs	biguanide + sulfonylureas
1541	46	Male	2	DM alone	30000	8.1	NO	no antibiotic	0	2	NO	0	2	2	oral	Biguanide + sulfonylureas	>40 years	NO	NO	>40 yrs	<4 drugs	none	<4 (0 to 3) drugs	<4 drugs	biguanide + sulfonylureas
1542	65	Male	1	DM alone	30000	8.1	NO	no antibiotic	0	2	NO	0	2	2	oral	Biguanide + sulfonylureas	>40 years	NO	NO	>40 yrs	<4 drugs	none	<4 (0 to 3) drugs	<4 drugs	biguanide + sulfonylureas
1543	48	Male	2	DM alone	30000	8.1	NO	no antibiotic	0	2	NO	0	2	2	oral	Biguanide + sulfonylureas	>40 years	NO	NO	>40 yrs	<4 drugs	none	<4 (0 to 3) drugs	<4 drugs	biguanide + sulfonylureas
1544	60	Male	1	DM alone	30000	8.1	NO	no antibiotic	0	2	NO	0	2	2	oral	Biguanide + sulfonylureas	>40 years	NO	NO	>40 yrs	<4 drugs	none	<4 (0 to 3) drugs	<4 drugs	biguanide + sulfonylureas
1545	50	Male	1	DM alone	30000	8.1	NO	no antibiotic	0	2	NO	0	2	2	oral	Biguanide + sulfonylureas	>40 years	NO	NO	>40 yrs	<4 drugs	none	<4 (0 to 3) drugs	<4 drugs	biguanide + sulfonylureas
1546	75	Male	1	DM with any other apart from HTN	30000	8.1	NO	no antibiotic	0	2	NO	0	2	2	oral	Biguanide + sulfonylureas	>40 years	NO	NO	>40 yrs	<4 drugs	none	<4 (0 to 3) drugs	<4 drugs	biguanide + sulfonylureas
1547	44	Male	1	DM alone	30000	8.1	NO	no antibiotic	0	2	NO	0	2	2	oral	Biguanide + sulfonylureas	>40 years	NO	NO	>40 yrs	<4 drugs	none	<4 (0 to 3) drugs	<4 drugs	biguanide + sulfonylureas
1548	60	Male	1	DM alone	30000	8.1	NO	no antibiotic	0	2	NO	0	2	2	oral	Biguanide + sulfonylureas	>40 years	NO	NO	>40 yrs	<4 drugs	none	<4 (0 to 3) drugs	<4 drugs	biguanide + sulfonylureas
1549	60	Male	2	DM alone	30000	8.1	NO	no antibiotic	0	2	NO	0	2	2	oral	Biguanide + sulfonylureas	>40 years	NO	NO	>40 yrs	<4 drugs	none	<4 (0 to 3) drugs	<4 drugs	biguanide + sulfonylureas
1551	40	Male	1	DM alone	30000	8.1	NO	no antibiotic	0	2	NO	0	2	2	oral	Biguanide + sulfonylureas	30 to 40 years	NO	NO	30 to 40 yrs	<4 drugs	none	<4 (0 to 3) drugs	<4 drugs	biguanide + sulfonylureas
1552	50	Female	2	DM alone	30000	8.1	NO	no antibiotic	0	2	NO	0	2	2	oral	Biguanide + sulfonylureas	>40 years	NO	NO	>40 yrs	<4 drugs	none	<4 (0 to 3) drugs	<4 drugs	biguanide + sulfonylureas
1553	53	Male	2	DM alone	30000	8.1	NO	no antibiotic	0	2	NO	0	2	2	oral	Biguanide + sulfonylureas	>40 years	NO	NO	>40 yrs	<4 drugs	none	<4 (0 to 3) drugs	<4 drugs	biguanide + sulfonylureas
1556	44	Male	1	DM alone	30000	8.1	NO	no antibiotic	0	2	NO	0	2	2	oral	Biguanide + sulfonylureas	>40 years	NO	NO	>40 yrs	<4 drugs	none	<4 (0 to 3) drugs	<4 drugs	biguanide + sulfonylureas
1557	69	Male	1	DM and HTN	30000	8.1	NO	no antibiotic	0	2	NO	0	2	2	oral	Biguanide + sulfonylureas	>40 years	NO	NO	>40 yrs	<4 drugs	none	<4 (0 to 3) drugs	<4 drugs	biguanide + sulfonylureas
1558	61	Female	1	DM alone	30000	8.1	NO	no antibiotic	0	2	NO	0	2	2	oral	Biguanide + sulfonylureas	>40 years	NO	NO	>40 yrs	<4 drugs	none	<4 (0 to 3) drugs	<4 drugs	biguanide + sulfonylureas
1559	53	Male	1	DM alone	30000	8.1	NO	no antibiotic	0	2	NO	0	2	2	oral	Biguanide + sulfonylureas	>40 years	NO	NO	>40 yrs	<4 drugs	none	<4 (0 to 3) drugs	<4 drugs	biguanide + sulfonylureas
1561	65	Male	1	DM alone	30000	8.1	NO	no antibiotic	0	2	NO	0	2	2	oral	Biguanide + sulfonylureas	>40 years	NO	NO	>40 yrs	<4 drugs	none	<4 (0 to 3) drugs	<4 drugs	biguanide + sulfonylureas
1562	40	Male	2	DM alone	30000	8.1	NO	no antibiotic	0	2	NO	0	2	2	oral	Biguanide + sulfonylureas	30 to 40 years	NO	NO	30 to 40 yrs	<4 drugs	none	<4 (0 to 3) drugs	<4 drugs	biguanide + sulfonylureas
1563	30	Male	2	DM alone	30000	8.1	NO	no antibiotic	0	2	NO	0	2	2	oral	Biguanide + sulfonylureas	30 to 40 years	NO	NO	30 to 40 yrs	<4 drugs	none	<4 (0 to 3) drugs	<4 drugs	biguanide + sulfonylureas
1564	40	Male	1	DM alone	30000	8.1	NO	no antibiotic	0	2	NO	0	2	2	oral	Biguanide + sulfonylureas	30 to 40 years	NO	NO	30 to 40 yrs	<4 drugs	none	<4 (0 to 3) drugs	<4 drugs	biguanide + sulfonylureas
1565	49	Female	2	DM alone	30000	8.1	NO	no antibiotic	0	2	NO	0	2	2	oral	Biguanide + sulfonylureas	>40 years	NO	NO	>40 yrs	<4 drugs	none	<4 (0 to 3) drugs	<4 drugs	biguanide + sulfonylureas
1566	54	Female		DM alone	30000	8.1	NO	no antibiotic	0	2	NO	0	2	2	oral	Biguanide + sulfonylureas	>40 years	NO	NO	>40 yrs	<4 drugs	none	<4 (0 to 3) drugs	<4 drugs	biguanide + sulfonylureas
1567	54	Male	2	DM alone	30000	8.1	NO	no antibiotic	0	2	NO	0	2	2	oral	Biguanide + sulfonylureas	>40 years	NO	NO	>40 yrs	<4 drugs	none	<4 (0 to 3) drugs	<4 drugs	biguanide + sulfonylureas
1568	58	Female	1	DM alone	30000	8.1	NO	no antibiotic	0	2	NO	0	2	2	oral	Biguanide + sulfonylureas	>40 years	NO	NO	>40 yrs	<4 drugs	none	<4 (0 to 3) drugs	<4 drugs	biguanide + sulfonylureas
1594	46	Male	2	DM and HTN	30000	8.1	NO	no antibiotic	0	2	NO	0	2	2	oral	Biguanides	>40 years	NO	NO	>40 yrs	<4 drugs	none	<4 (0 to 3) drugs	<4 drugs	biguanides
1595	50	Female	2	DM alone	30000	8.1	NO	no antibiotic	0	2	NO	0	2	2	oral	Biguanide + sulfonylureas	>40 years	NO	NO	>40 yrs	<4 drugs	none	<4 (0 to 3) drugs	<4 drugs	biguanide + sulfonylureas
1596	69	Female	1	DM alone	30000	8.1	NO	no antibiotic	0	2	NO	0	2	2	oral	Biguanide + sulfonylureas	>40 years	NO	NO	>40 yrs	<4 drugs	none	<4 (0 to 3) drugs	<4 drugs	biguanide + sulfonylureas
1600	36	Female	2	DM and HTN	30000	8.1	NO	no antibiotic	0	3	NO	0	3	3	oral	Biguanide + sulfonylureas	30 to 40 years	NO	NO	30 to 40 yrs	<4 drugs	none	<4 (0 to 3) drugs	<4 drugs	biguanide + sulfonylureas
1609	60	Female	1	DM alone	30000	8.1	NO	no antibiotic	0	2	NO	0	2	2	oral	Biguanide + sulfonylureas	>40 years	NO	NO	>40 yrs	<4 drugs	none	<4 (0 to 3) drugs	<4 drugs	biguanide + sulfonylureas
1611	44	Male	1	DM alone	30000	8.1	NO	no antibiotic	0	2	NO	0	2	2	oral	Biguanide + sulfonylureas	>40 years	NO	NO	>40 yrs	<4 drugs	none	<4 (0 to 3) drugs	<4 drugs	biguanide + sulfonylureas
1614	30	Female	2	DM alone	30000	8.1	NO	no antibiotic	0	2	NO	0	2	2	oral	Biguanide + sulfonylureas	30 to 40 years	NO	NO	30 to 40 yrs	<4 drugs	none	<4 (0 to 3) drugs	<4 drugs	biguanide + sulfonylureas
1616	57	Female	2	DM alone	30000	8.1	NO	no antibiotic	0	2	NO	0	2	2	oral	Biguanide + sulfonylureas	>40 years	NO	NO	>40 yrs	<4 drugs	none	<4 (0 to 3) drugs	<4 drugs	biguanide + sulfonylureas
1618	65	Female	1	DM alone	30000	8.1	NO	no antibiotic	0	2	NO	0	2	2	oral	Biguanide + sulfonylureas	>40 years	NO	NO	>40 yrs	<4 drugs	none	<4 (0 to 3) drugs	<4 drugs	biguanide + sulfonylureas
1619	31	Female	2	DM alone	30000	8.1	NO	no antibiotic	0	2	NO	0	2	2	oral	Biguanide + sulfonylureas	30 to 40 years	NO	NO	30 to 40 yrs	<4 drugs	none	<4 (0 to 3) drugs	<4 drugs	biguanide + sulfonylureas
1623	63	Male	1	DM with any other apart from HTN	30000	8.1	NO	no antibiotic	0	2	NO	0	2	2	oral	Biguanide + sulfonylureas	>40 years	NO	NO	>40 yrs	<4 drugs	none	<4 (0 to 3) drugs	<4 drugs	biguanide + sulfonylureas
1624	48	Male	1	DM alone	30000	8.1	NO	no antibiotic	0	2	NO	0	2	2	oral	Biguanide + sulfonylureas	>40 years	NO	NO	>40 yrs	<4 drugs	none	<4 (0 to 3) drugs	<4 drugs	biguanide + sulfonylureas
1626	50	Male	2	DM alone	30000	8.1	NO	no antibiotic	0	2	NO	0	2	2	oral	Biguanide + sulfonylureas	>40 years	NO	NO	>40 yrs	<4 drugs	none	<4 (0 to 3) drugs	<4 drugs	biguanide + sulfonylureas
1627	40	Male	2	DM alone	30000	8.1	NO	no antibiotic	0	2	NO	0	2	2	oral	Biguanide + sulfonylureas	30 to 40 years	NO	NO	30 to 40 yrs	<4 drugs	none	<4 (0 to 3) drugs	<4 drugs	biguanide + sulfonylureas
1628	40	Female	1	DM alone	30000	8.1	NO	no antibiotic	0	2	NO	0	2	2	oral	Biguanide + sulfonylureas	30 to 40 years	NO	NO	30 to 40 yrs	<4 drugs	none	<4 (0 to 3) drugs	<4 drugs	biguanide + sulfonylureas
1630	45	Male	2	DM alone	30000	8.1	NO	no antibiotic	0	1	NO	0	0	0	no antidiabetic	no antidiabetic	>40 years	NO	NO	>40 yrs	<4 drugs	none	<4 (0 to 3) drugs	<4 drugs	no antidiabetic
1633	37	Male	1	DM alone	30000	8.1	NO	no antibiotic	0	2	NO	0	2	2	oral	Biguanide + sulfonylureas	30 to 40 years	NO	NO	30 to 40 yrs	<4 drugs	none	<4 (0 to 3) drugs	<4 drugs	biguanide + sulfonylureas
1637	54	Female	1	DM alone	30000	8.1	NO	no antibiotic	0	2	NO	0	2	2	oral	Biguanide + sulfonylureas	>40 years	NO	NO	>40 yrs	<4 drugs	none	<4 (0 to 3) drugs	<4 drugs	biguanide + sulfonylureas
1640	37	Female	1	DM alone	30000	8.1	NO	no antibiotic	0	2	NO	0	2	2	oral	Biguanide + sulfonylureas	30 to 40 years	NO	NO	30 to 40 yrs	<4 drugs	none	<4 (0 to 3) drugs	<4 drugs	biguanide + sulfonylureas
1641	50	Male	1	DM alone	30000	8.1	NO	no antibiotic	0	2	NO	0	2	2	oral	Biguanide + sulfonylureas	>40 years	NO	NO	>40 yrs	<4 drugs	none	<4 (0 to 3) drugs	<4 drugs	biguanide + sulfonylureas
1859	50	Male	1	DM alone	30000	8.1	NO	no antibiotic	0	2	NO	0	2	2	oral	Biguanide + sulfonylureas	>40 years	NO	NO	>40 yrs	<4 drugs	none	<4 (0 to 3) drugs	<4 drugs	biguanide + sulfonylureas
1929	80	Male	1	DM and HTN	30000	8.1	NO	no antibiotic	0	3	NO	0	1	1	oral	Biguanides	>40 years	NO	NO	>40 yrs	<4 drugs	none	<4 (0 to 3) drugs	<4 drugs	biguanides
2001	40	Male	1	DM alone	30000	8.1	NO	no antibiotic	0	2	NO	0	2	2	oral	Biguanide + sulfonylureas	30 to 40 years	NO	NO	30 to 40 yrs	<4 drugs	none	<4 (0 to 3) drugs	<4 drugs	biguanide + sulfonylureas
2026	48	Male	2	DM and HTN	30000	8.1	NO	no antibiotic	0	3	NO	0	2	2	oral	Biguanides	>40 years	NO	NO	>40 yrs	<4 drugs	none	<4 (0 to 3) drugs	<4 drugs	biguanides
2052	51	Male	1	DM and HTN	30000	8.1	NO	no antibiotic	0	3	NO	0	2	2	oral	Biguanides	>40 years	NO	NO	>40 yrs	<4 drugs	none	<4 (0 to 3) drugs	<4 drugs	biguanides
2130	80	Male	1	DM and HTN	30000	8.1	NO	no antibiotic	0	3	NO	0	2	2	oral	Biguanides	>40 years	NO	NO	>40 yrs	<4 drugs	none	<4 (0 to 3) drugs	<4 drugs	biguanides
2187	60	Female	1	DM alone	30000	8.1	NO	no antibiotic	0	2	NO	0	2	2	oral	Biguanide + sulfonylureas	>40 years	NO	NO	>40 yrs	<4 drugs	none	<4 (0 to 3) drugs	<4 drugs	biguanide + sulfonylureas
2188	40	Female	1	DM, HTN, any other (3 or more condns)	30000	8.1	NO	no antibiotic	0	2	NO	0	2	2	oral	Biguanide + sulfonylureas	30 to 40 years	NO	NO	30 to 40 yrs	<4 drugs	none	<4 (0 to 3) drugs	<4 drugs	biguanide + sulfonylureas
2190	27	Male	1	DM alone	30000	8.1	NO	no antibiotic	0	2	NO	0	2	2	oral	Biguanide + sulfonylureas	20 to 29 years	NO	NO	10 to 29 yrs	<4 drugs	none	<4 (0 to 3) drugs	<4 drugs	biguanide + sulfonylureas
2258	60	Female	1	DM, HTN, any other (3 or more condns)	30000	8.1	NO	no antibiotic	0	3	NO	0	3	3	no antidiabetic	no antidiabetic	>40 years	NO	NO	>40 yrs	<4 drugs	none	<4 (0 to 3) drugs	<4 drugs	no antidiabetic
2456	62	Male	2	DM alone	30000	8.1	NO	no antibiotic	0	2	NO	0	2	2	oral	Biguanide + sulfonylureas	>40 years	NO	NO	>40 yrs	<4 drugs	none	<4 (0 to 3) drugs	<4 drugs	biguanide + sulfonylureas
2478	60	Female	1	DM alone	30000	8.1	NO	no antibiotic	0	2	NO	0	2	2	oral	Biguanide + sulfonylureas	>40 years	NO	NO	>40 yrs	<4 drugs	none	<4 (0 to 3) drugs	<4 drugs	biguanide + sulfonylureas
2805	56	Female	1	DM alone	30000	8.1	NO	no antibiotic	0	2	NO	0	2	2	oral	Biguanide + sulfonylureas	>40 years	NO	NO	>40 yrs	<4 drugs	none	<4 (0 to 3) drugs	<4 drugs	biguanide + sulfonylureas
2906	45	Male	1	DM alone	30000	8.1	NO	no antibiotic	0	2	NO	0	2	2	oral	Biguanide + sulfonylureas	>40 years	NO	NO	>40 yrs	<4 drugs	none	<4 (0 to 3) drugs	<4 drugs	biguanide + sulfonylureas
2907	75	Female	1	DM alone	30000	8.1	NO	no antibiotic	0	2	NO	0	2	2	oral	Biguanide + sulfonylureas	>40 years	NO	NO	>40 yrs	<4 drugs	none	<4 (0 to 3) drugs	<4 drugs	biguanide + sulfonylureas
2908	50	Male	2	DM alone	30000	8.1	NO	no antibiotic	0	2	NO	0	2	2	oral	Biguanide + sulfonylureas	>40 years	NO	NO	>40 yrs	<4 drugs	none	<4 (0 to 3) drugs	<4 drugs	biguanide + sulfonylureas
2942	40	Female	1	DM alone	30000	8.1	NO	no antibiotic	0	2	NO	0	2	2	oral	Biguanide + sulfonylureas	30 to 40 years	NO	NO	30 to 40 yrs	<4 drugs	none	<4 (0 to 3) drugs	<4 drugs	biguanide + sulfonylureas
2944	33	Female	1	DM alone	30000	8.1	NO	no antibiotic	0	2	NO	0	2	2	oral	Biguanide + sulfonylureas	30 to 40 years	NO	NO	30 to 40 yrs	<4 drugs	none	<4 (0 to 3) drugs	<4 drugs	biguanide + sulfonylureas
2945	60	Male	2	DM and HTN	30000	8.1	NO	no antibiotic	0	2	NO	0	2	2	oral	Biguanide + sulfonylureas	>40 years	NO	NO	>40 yrs	<4 drugs	none	<4 (0 to 3) drugs	<4 drugs	biguanide + sulfonylureas
2946	34	Male	1	DM alone	30000	8.1	NO	no antibiotic	0	2	NO	0	2	2	oral	Biguanide + sulfonylureas	30 to 40 years	NO	NO	30 to 40 yrs	<4 drugs	none	<4 (0 to 3) drugs	<4 drugs	biguanide + sulfonylureas
2947	39	Male	2	DM alone	30000	8.1	NO	no antibiotic	0	2	NO	0	2	2	oral	Biguanide + sulfonylureas	30 to 40 years	NO	NO	30 to 40 yrs	<4 drugs	none	<4 (0 to 3) drugs	<4 drugs	biguanide + sulfonylureas
2948	57	Male	1	DM alone	30000	8.1	NO	no antibiotic	0	2	YES	1	2	2	injectable	mixtard	>40 years	NO	NO	>40 yrs	<4 drugs	more than 1	<4 (0 to 3) drugs	<4 drugs	insulin
2949	70	Female	2	DM alone	30000	8.1	NO	no antibiotic	0	2	NO	0	2	2	oral	Biguanide + sulfonylureas	>40 years	NO	NO	>40 yrs	<4 drugs	none	<4 (0 to 3) drugs	<4 drugs	biguanide + sulfonylureas
2950	41	Male	2	DM alone	30000	8.1	NO	no antibiotic	0	2	NO	0	2	2	oral	Biguanide + sulfonylureas	>40 years	NO	NO	>40 yrs	<4 drugs	none	<4 (0 to 3) drugs	<4 drugs	biguanide + sulfonylureas
2951	70	Female	1	DM and HTN	30000	8.1	NO	no antibiotic	0	2	NO	0	2	2	oral	Biguanide + sulfonylureas	>40 years	NO	NO	>40 yrs	<4 drugs	none	<4 (0 to 3) drugs	<4 drugs	biguanide + sulfonylureas
2952	50	Male	1	DM alone	30000	8.1	NO	no antibiotic	0	2	NO	0	2	2	oral	Biguanide + sulfonylureas	>40 years	NO	NO	>40 yrs	<4 drugs	none	<4 (0 to 3) drugs	<4 drugs	biguanide + sulfonylureas
2953	60	Female	1	DM alone	30000	8.1	NO	no antibiotic	0	2	NO	0	2	2	oral	Biguanide + sulfonylureas	>40 years	NO	NO	>40 yrs	<4 drugs	none	<4 (0 to 3) drugs	<4 drugs	biguanide + sulfonylureas
2954	38	Male	2	DM alone	30000	8.1	NO	no antibiotic	0	2	NO	0	2	2	oral	Biguanide + sulfonylureas	30 to 40 years	NO	NO	30 to 40 yrs	<4 drugs	none	<4 (0 to 3) drugs	<4 drugs	biguanide + sulfonylureas
2955	80	Male	1	DM alone	30000	8.1	NO	no antibiotic	0	2	NO	0	2	2	oral	Biguanide + sulfonylureas	>40 years	NO	NO	>40 yrs	<4 drugs	none	<4 (0 to 3) drugs	<4 drugs	biguanide + sulfonylureas
2956	70	Male	1	DM and HTN	30000	8.1	NO	no antibiotic	0	2	NO	0	2	2	oral	Biguanide + sulfonylureas	>40 years	NO	NO	>40 yrs	<4 drugs	none	<4 (0 to 3) drugs	<4 drugs	biguanide + sulfonylureas
2957	65	Male	2	DM alone	30000	8.1	NO	no antibiotic	0	2	NO	0	2	2	oral	Biguanide + sulfonylureas	>40 years	NO	NO	>40 yrs	<4 drugs	none	<4 (0 to 3) drugs	<4 drugs	biguanide + sulfonylureas
2958	40	Male	1	DM alone	30000	8.1	NO	no antibiotic	0	2	NO	0	2	2	oral	Biguanide + sulfonylureas	30 to 40 years	NO	NO	30 to 40 yrs	<4 drugs	none	<4 (0 to 3) drugs	<4 drugs	biguanide + sulfonylureas
2959	40	Female	1	DM alone	30000	8.1	NO	no antibiotic	0	2	NO	0	2	2	oral	Biguanide + sulfonylureas	30 to 40 years	NO	NO	30 to 40 yrs	<4 drugs	none	<4 (0 to 3) drugs	<4 drugs	biguanide + sulfonylureas
2960	45	Female	1	DM alone	30000	8.1	NO	no antibiotic	0	2	NO	0	2	2	oral	Biguanide + sulfonylureas	>40 years	NO	NO	>40 yrs	<4 drugs	none	<4 (0 to 3) drugs	<4 drugs	biguanide + sulfonylureas
2962	58	Male	2	DM alone	30000	8.1	NO	no antibiotic	0	2	NO	0	2	2	oral	Biguanide + sulfonylureas	>40 years	NO	NO	>40 yrs	<4 drugs	none	<4 (0 to 3) drugs	<4 drugs	biguanide + sulfonylureas
2963	40	Male	1	DM alone	30000	8.1	NO	no antibiotic	0	2	NO	0	2	2	oral	Biguanide + sulfonylureas	30 to 40 years	NO	NO	30 to 40 yrs	<4 drugs	none	<4 (0 to 3) drugs	<4 drugs	biguanide + sulfonylureas
2964	40	Male	2	DM alone	30000	8.1	NO	no antibiotic	0	2	NO	0	2	2	oral	Biguanide + sulfonylureas	30 to 40 years	NO	NO	30 to 40 yrs	<4 drugs	none	<4 (0 to 3) drugs	<4 drugs	biguanide + sulfonylureas
2965	65	Male	1	DM alone	30000	8.1	NO	no antibiotic	0	2	NO	0	2	2	oral	Biguanide + sulfonylureas	>40 years	NO	NO	>40 yrs	<4 drugs	none	<4 (0 to 3) drugs	<4 drugs	biguanide + sulfonylureas
2966	44	Male	2	DM alone	30000	8.1	NO	no antibiotic	0	2	NO	0	2	2	oral	Biguanide + sulfonylureas	>40 years	NO	NO	>40 yrs	<4 drugs	none	<4 (0 to 3) drugs	<4 drugs	biguanide + sulfonylureas
2967	50	Male	1	DM alone	30000	8.1	NO	no antibiotic	0	2	NO	0	2	2	oral	Biguanide + sulfonylureas	>40 years	NO	NO	>40 yrs	<4 drugs	none	<4 (0 to 3) drugs	<4 drugs	biguanide + sulfonylureas
2968	49	Male	1	DM alone	30000	8.1	NO	no antibiotic	0	2	NO	0	2	2	oral	Biguanide + sulfonylureas	>40 years	NO	NO	>40 yrs	<4 drugs	none	<4 (0 to 3) drugs	<4 drugs	biguanide + sulfonylureas
2969	68	Male	1	DM alone	30000	8.1	NO	no antibiotic	0	2	NO	0	2	2	oral	Biguanide + sulfonylureas	>40 years	NO	NO	>40 yrs	<4 drugs	none	<4 (0 to 3) drugs	<4 drugs	biguanide + sulfonylureas
2970	45	Male	1	DM alone	30000	8.1	NO	no antibiotic	0	2	NO	0	2	2	oral	Biguanide + sulfonylureas	>40 years	NO	NO	>40 yrs	<4 drugs	none	<4 (0 to 3) drugs	<4 drugs	biguanide + sulfonylureas
2971	57	Male	1	DM alone	30000	8.1	NO	no antibiotic	0	2	NO	0	2	2	oral	Biguanide + sulfonylureas	>40 years	NO	NO	>40 yrs	<4 drugs	none	<4 (0 to 3) drugs	<4 drugs	biguanide + sulfonylureas
2972	50	Female	1	DM alone	30000	8.1	NO	no antibiotic	0	2	NO	0	2	2	oral	Biguanide + sulfonylureas	>40 years	NO	NO	>40 yrs	<4 drugs	none	<4 (0 to 3) drugs	<4 drugs	biguanide + sulfonylureas
2974	50	Female	1	DM alone	30000	8.1	NO	no antibiotic	0	2	NO	0	2	2	oral	Biguanide + sulfonylureas	>40 years	NO	NO	>40 yrs	<4 drugs	none	<4 (0 to 3) drugs	<4 drugs	biguanide + sulfonylureas
2975	40	Male	1	DM alone	30000	8.1	NO	no antibiotic	0	2	NO	0	2	2	oral	Biguanide + sulfonylureas	30 to 40 years	NO	NO	30 to 40 yrs	<4 drugs	none	<4 (0 to 3) drugs	<4 drugs	biguanide + sulfonylureas
2976	53	Male	2	DM alone	30000	8.1	NO	no antibiotic	0	2	NO	0	2	2	oral	Biguanide + sulfonylureas	>40 years	NO	NO	>40 yrs	<4 drugs	none	<4 (0 to 3) drugs	<4 drugs	biguanide + sulfonylureas
2977	67	Female	1	DM alone	30000	8.1	NO	no antibiotic	0	2	NO	0	2	2	oral	Biguanide + sulfonylureas	>40 years	NO	NO	>40 yrs	<4 drugs	none	<4 (0 to 3) drugs	<4 drugs	biguanide + sulfonylureas
2978	50	Male	2	DM alone	30000	8.1	NO	no antibiotic	0	2	NO	0	2	2	oral	Biguanide + sulfonylureas	>40 years	NO	NO	>40 yrs	<4 drugs	none	<4 (0 to 3) drugs	<4 drugs	biguanide + sulfonylureas
2979	60	Female	1	DM alone	30000	8.1	NO	no antibiotic	0	2	NO	0	2	2	oral	Biguanide + sulfonylureas	>40 years	NO	NO	>40 yrs	<4 drugs	none	<4 (0 to 3) drugs	<4 drugs	biguanide + sulfonylureas
2980	48	Female	1	DM alone	30000	8.1	NO	no antibiotic	0	2	NO	0	2	2	oral	Biguanide + sulfonylureas	>40 years	NO	NO	>40 yrs	<4 drugs	none	<4 (0 to 3) drugs	<4 drugs	biguanide + sulfonylureas
2981	60	Male	1	DM alone	30000	8.1	NO	no antibiotic	0	2	NO	0	2	2	oral	Biguanide + sulfonylureas	>40 years	NO	NO	>40 yrs	<4 drugs	none	<4 (0 to 3) drugs	<4 drugs	biguanide + sulfonylureas
2982	60	Male	1	DM with any other apart from HTN	30000	8.1	NO	fluoroquinolones	1	4	NO	0	3	3	oral	Biguanides	>40 years	NO	NO	>40 yrs	>or equal to 4	none	<4 (0 to 3) drugs	<4 drugs	biguanides
2983	57	Male	1	DM alone	30000	8.1	NO	no antibiotic	0	2	NO	0	2	2	oral	Biguanide + sulfonylureas	>40 years	NO	NO	>40 yrs	<4 drugs	none	<4 (0 to 3) drugs	<4 drugs	biguanide + sulfonylureas
2984	90	Female	2	DM alone	30000	8.1	NO	no antibiotic	0	2	NO	0	2	2	oral	Biguanide + sulfonylureas	>40 years	NO	NO	>40 yrs	<4 drugs	none	<4 (0 to 3) drugs	<4 drugs	biguanide + sulfonylureas
2985	50	Male	1	DM alone	30000	8.1	NO	no antibiotic	0	2	NO	0	2	2	oral	Biguanide + sulfonylureas	>40 years	NO	NO	>40 yrs	<4 drugs	none	<4 (0 to 3) drugs	<4 drugs	biguanide + sulfonylureas
2986	60	Male	1	DM alone	30000	8.1	NO	no antibiotic	0	2	NO	0	2	2	oral	Biguanide + sulfonylureas	>40 years	NO	NO	>40 yrs	<4 drugs	none	<4 (0 to 3) drugs	<4 drugs	biguanide + sulfonylureas
2987	60	Female	1	DM and HTN	30000	8.1	NO	no antibiotic	0	2	NO	0	2	2	oral	Biguanide + sulfonylureas	>40 years	NO	NO	>40 yrs	<4 drugs	none	<4 (0 to 3) drugs	<4 drugs	biguanide + sulfonylureas
2988	45	Female	1	DM alone	30000	8.1	NO	no antibiotic	0	2	NO	0	2	2	oral	Biguanide + sulfonylureas	>40 years	NO	NO	>40 yrs	<4 drugs	none	<4 (0 to 3) drugs	<4 drugs	biguanide + sulfonylureas
2989	65	Male	2	DM alone	30000	8.1	NO	no antibiotic	0	2	NO	0	2	2	oral	Biguanide + sulfonylureas	>40 years	NO	NO	>40 yrs	<4 drugs	none	<4 (0 to 3) drugs	<4 drugs	biguanide + sulfonylureas
2990	45	Male	2	DM alone	30000	8.1	NO	no antibiotic	0	2	NO	0	2	2	oral	Biguanide + sulfonylureas	>40 years	NO	NO	>40 yrs	<4 drugs	none	<4 (0 to 3) drugs	<4 drugs	biguanide + sulfonylureas
2991	51	Male	1	DM alone	30000	8.1	NO	no antibiotic	0	2	NO	0	2	2	oral	Biguanide + sulfonylureas	>40 years	NO	NO	>40 yrs	<4 drugs	none	<4 (0 to 3) drugs	<4 drugs	biguanide + sulfonylureas
2992	60	Male	1	DM alone	30000	8.1	NO	no antibiotic	0	2	NO	0	2	2	oral	Biguanide + sulfonylureas	>40 years	NO	NO	>40 yrs	<4 drugs	none	<4 (0 to 3) drugs	<4 drugs	biguanide + sulfonylureas
2993	60	Male	2	DM alone	30000	8.1	NO	no antibiotic	0	2	NO	0	2	2	oral	Biguanide + sulfonylureas	>40 years	NO	NO	>40 yrs	<4 drugs	none	<4 (0 to 3) drugs	<4 drugs	biguanide + sulfonylureas
2994	59	Female	1	DM alone	30000	8.1	NO	no antibiotic	0	2	NO	0	2	2	oral	Biguanide + sulfonylureas	>40 years	NO	NO	>40 yrs	<4 drugs	none	<4 (0 to 3) drugs	<4 drugs	biguanide + sulfonylureas
2995	62	Male	2	DM alone	30000	8.1	NO	no antibiotic	0	2	NO	0	2	2	oral	Biguanide + sulfonylureas	>40 years	NO	NO	>40 yrs	<4 drugs	none	<4 (0 to 3) drugs	<4 drugs	biguanide + sulfonylureas
2997	65	Male	1	DM alone	30000	8.1	NO	no antibiotic	0	2	NO	0	2	2	oral	Biguanide + sulfonylureas	>40 years	NO	NO	>40 yrs	<4 drugs	none	<4 (0 to 3) drugs	<4 drugs	biguanide + sulfonylureas
2998	72	Female	1	DM alone	30000	8.1	NO	no antibiotic	0	2	NO	0	2	2	oral	Biguanide + sulfonylureas	>40 years	NO	NO	>40 yrs	<4 drugs	none	<4 (0 to 3) drugs	<4 drugs	biguanide + sulfonylureas
2999	65	Male	1	DM alone	30000	8.1	NO	no antibiotic	0	2	NO	0	2	2	oral	Biguanide + sulfonylureas	>40 years	NO	NO	>40 yrs	<4 drugs	none	<4 (0 to 3) drugs	<4 drugs	biguanide + sulfonylureas
3000	67	Female	1	DM alone	30000	8.1	NO	no antibiotic	0	2	NO	0	2	2	oral	Biguanide + sulfonylureas	>40 years	NO	NO	>40 yrs	<4 drugs	none	<4 (0 to 3) drugs	<4 drugs	biguanide + sulfonylureas
3001	47	Female	1	DM alone	30000	8.1	NO	no antibiotic	0	2	NO	0	2	2	oral	Biguanide + sulfonylureas	>40 years	NO	NO	>40 yrs	<4 drugs	none	<4 (0 to 3) drugs	<4 drugs	biguanide + sulfonylureas
3002	54	Female	2	DM alone	30000	8.1	NO	no antibiotic	0	2	NO	0	2	2	oral	Biguanide + sulfonylureas	>40 years	NO	NO	>40 yrs	<4 drugs	none	<4 (0 to 3) drugs	<4 drugs	biguanide + sulfonylureas
3003	60	Female	2	DM alone	30000	8.1	NO	no antibiotic	0	2	NO	0	2	2	oral	Biguanide + sulfonylureas	>40 years	NO	NO	>40 yrs	<4 drugs	none	<4 (0 to 3) drugs	<4 drugs	biguanide + sulfonylureas
3023	56	Male	1	DM alone	30000	8.1	NO	no antibiotic	0	2	NO	0	2	2	oral	Biguanide + sulfonylureas	>40 years	NO	NO	>40 yrs	<4 drugs	none	<4 (0 to 3) drugs	<4 drugs	biguanide + sulfonylureas
3052	70	Male	1	DM and HTN	30000	8.1	NO	no antibiotic	0	2	NO	0	2	2	oral	Biguanide + sulfonylureas	>40 years	NO	NO	>40 yrs	<4 drugs	none	<4 (0 to 3) drugs	<4 drugs	biguanide + sulfonylureas
3053	41	Male	1	DM alone	30000	8.1	NO	no antibiotic	0	2	NO	0	2	2	oral	Biguanide + sulfonylureas	>40 years	NO	NO	>40 yrs	<4 drugs	none	<4 (0 to 3) drugs	<4 drugs	biguanide + sulfonylureas
3054	47	Female	2	DM alone	30000	8.1	NO	no antibiotic	0	2	NO	0	2	2	oral	Biguanide + sulfonylureas	>40 years	NO	NO	>40 yrs	<4 drugs	none	<4 (0 to 3) drugs	<4 drugs	biguanide + sulfonylureas
3055	45	Female	1	DM alone	30000	8.1	NO	no antibiotic	0	2	NO	0	2	2	oral	Biguanide + sulfonylureas	>40 years	NO	NO	>40 yrs	<4 drugs	none	<4 (0 to 3) drugs	<4 drugs	biguanide + sulfonylureas
3056	56	Male	1	DM alone	30000	8.1	NO	no antibiotic	0	2	NO	0	2	2	oral	Biguanide + sulfonylureas	>40 years	NO	NO	>40 yrs	<4 drugs	none	<4 (0 to 3) drugs	<4 drugs	biguanide + sulfonylureas
3057	65	Female	1	DM alone	30000	8.1	NO	no antibiotic	0	2	NO	0	2	2	oral	Biguanide + sulfonylureas	>40 years	NO	NO	>40 yrs	<4 drugs	none	<4 (0 to 3) drugs	<4 drugs	biguanide + sulfonylureas
3058	40	Female	1	DM alone	30000	8.1	NO	no antibiotic	0	2	NO	0	2	2	oral	Biguanide + sulfonylureas	30 to 40 years	NO	NO	30 to 40 yrs	<4 drugs	none	<4 (0 to 3) drugs	<4 drugs	biguanide + sulfonylureas
3059	59	Female	1	DM alone	30000	8.1	NO	no antibiotic	0	2	NO	0	2	2	oral	Biguanide + sulfonylureas	>40 years	NO	NO	>40 yrs	<4 drugs	none	<4 (0 to 3) drugs	<4 drugs	biguanide + sulfonylureas
3060	40	Male	1	DM alone	30000	8.1	NO	no antibiotic	0	2	NO	0	2	2	oral	Biguanide + sulfonylureas	30 to 40 years	NO	NO	30 to 40 yrs	<4 drugs	none	<4 (0 to 3) drugs	<4 drugs	biguanide + sulfonylureas
3061	50	Male	1	DM alone	30000	8.1	NO	no antibiotic	0	2	NO	0	2	2	oral	Biguanide + sulfonylureas	>40 years	NO	NO	>40 yrs	<4 drugs	none	<4 (0 to 3) drugs	<4 drugs	biguanide + sulfonylureas
3062	73	Female	1	DM, HTN, any other (3 or more condns)	30000	8.1	NO	no antibiotic	0	2	NO	0	2	2	oral	Biguanide + sulfonylureas	>40 years	NO	NO	>40 yrs	<4 drugs	none	<4 (0 to 3) drugs	<4 drugs	biguanide + sulfonylureas
3063	38	Male	1	DM with any other apart from HTN	30000	8.1	NO	no antibiotic	0	2	NO	0	2	2	oral	Biguanide + sulfonylureas	30 to 40 years	NO	NO	30 to 40 yrs	<4 drugs	none	<4 (0 to 3) drugs	<4 drugs	biguanide + sulfonylureas
3064	63	Male	1	DM and HTN	30000	8.1	NO	no antibiotic	0	2	NO	0	2	2	oral	Biguanide + sulfonylureas	>40 years	NO	NO	>40 yrs	<4 drugs	none	<4 (0 to 3) drugs	<4 drugs	biguanide + sulfonylureas
3065	52	Male	2	DM alone	30000	8.1	NO	no antibiotic	0	2	NO	0	2	2	oral	Biguanide + sulfonylureas	>40 years	NO	NO	>40 yrs	<4 drugs	none	<4 (0 to 3) drugs	<4 drugs	biguanide + sulfonylureas
3066	60	Male	2	DM with any other apart from HTN	30000	8.1	NO	no antibiotic	0	2	NO	0	2	2	oral	Biguanide + sulfonylureas	>40 years	NO	NO	>40 yrs	<4 drugs	none	<4 (0 to 3) drugs	<4 drugs	biguanide + sulfonylureas
3067	37	Male	2	DM alone	30000	8.1	NO	no antibiotic	0	2	NO	0	2	2	oral	Biguanide + sulfonylureas	30 to 40 years	NO	NO	30 to 40 yrs	<4 drugs	none	<4 (0 to 3) drugs	<4 drugs	biguanide + sulfonylureas
3068	48	Male	1	DM alone	30000	8.1	NO	no antibiotic	0	2	NO	0	2	2	oral	Biguanide + sulfonylureas	>40 years	NO	NO	>40 yrs	<4 drugs	none	<4 (0 to 3) drugs	<4 drugs	biguanide + sulfonylureas
3069	57	Male	1	DM alone	30000	8.1	NO	no antibiotic	0	2	NO	0	2	2	oral	Biguanide + sulfonylureas	>40 years	NO	NO	>40 yrs	<4 drugs	none	<4 (0 to 3) drugs	<4 drugs	biguanide + sulfonylureas
3070	40	Female	2	DM alone	30000	8.1	NO	no antibiotic	0	2	NO	0	2	2	oral	Biguanide + sulfonylureas	30 to 40 years	NO	NO	30 to 40 yrs	<4 drugs	none	<4 (0 to 3) drugs	<4 drugs	biguanide + sulfonylureas
3071	31	Female	2	DM alone	30000	8.1	NO	no antibiotic	0	2	NO	0	2	2	oral	Biguanide + sulfonylureas	30 to 40 years	NO	NO	30 to 40 yrs	<4 drugs	none	<4 (0 to 3) drugs	<4 drugs	biguanide + sulfonylureas
3072	39	Male	1	DM alone	30000	8.1	NO	no antibiotic	0	2	NO	0	2	2	oral	Biguanide + sulfonylureas	30 to 40 years	NO	NO	30 to 40 yrs	<4 drugs	none	<4 (0 to 3) drugs	<4 drugs	biguanide + sulfonylureas
3073	51	Male	1	DM alone	30000	8.1	NO	no antibiotic	0	2	NO	0	2	2	oral	Biguanide + sulfonylureas	>40 years	NO	NO	>40 yrs	<4 drugs	none	<4 (0 to 3) drugs	<4 drugs	biguanide + sulfonylureas
3074	46	Female	1	DM alone	30000	8.1	NO	no antibiotic	0	2	NO	0	2	2	oral	Biguanide + sulfonylureas	>40 years	NO	NO	>40 yrs	<4 drugs	none	<4 (0 to 3) drugs	<4 drugs	biguanide + sulfonylureas
3075	51	Male	1	DM alone	30000	8.1	NO	no antibiotic	0	2	NO	0	2	2	oral	Biguanide + sulfonylureas	>40 years	NO	NO	>40 yrs	<4 drugs	none	<4 (0 to 3) drugs	<4 drugs	biguanide + sulfonylureas
3076	47	Female	1	DM with any other apart from HTN	30000	8.1	NO	no antibiotic	0	2	NO	0	2	2	oral	Biguanide + sulfonylureas	>40 years	NO	NO	>40 yrs	<4 drugs	none	<4 (0 to 3) drugs	<4 drugs	biguanide + sulfonylureas
3077	65	Female	1	DM and HTN	30000	8.1	NO	no antibiotic	0	2	NO	0	2	2	oral	Biguanide + sulfonylureas	>40 years	NO	NO	>40 yrs	<4 drugs	none	<4 (0 to 3) drugs	<4 drugs	biguanide + sulfonylureas
3078	69	Male	1	DM and HTN	30000	8.1	NO	no antibiotic	0	2	NO	0	2	2	oral	Biguanide + sulfonylureas	>40 years	NO	NO	>40 yrs	<4 drugs	none	<4 (0 to 3) drugs	<4 drugs	biguanide + sulfonylureas
3079	71	Female	2	DM alone	30000	8.1	NO	no antibiotic	0	2	NO	0	2	2	oral	Biguanide + sulfonylureas	>40 years	NO	NO	>40 yrs	<4 drugs	none	<4 (0 to 3) drugs	<4 drugs	biguanide + sulfonylureas
3080	60	Male	1	DM alone	30000	8.1	NO	no antibiotic	0	2	NO	0	2	2	oral	Biguanide + sulfonylureas	>40 years	NO	NO	>40 yrs	<4 drugs	none	<4 (0 to 3) drugs	<4 drugs	biguanide + sulfonylureas
3081	55	Female	2	DM alone	30000	8.1	NO	no antibiotic	0	2	NO	0	2	2	oral	Biguanide + sulfonylureas	>40 years	NO	NO	>40 yrs	<4 drugs	none	<4 (0 to 3) drugs	<4 drugs	biguanide + sulfonylureas
3082	57	Male	1	DM alone	30000	8.1	NO	no antibiotic	0	2	NO	0	2	2	oral	Biguanide + sulfonylureas	>40 years	NO	NO	>40 yrs	<4 drugs	none	<4 (0 to 3) drugs	<4 drugs	biguanide + sulfonylureas
3084	61	Female	1	DM alone	30000	8.1	NO	no antibiotic	0	2	NO	0	2	2	oral	Biguanide + sulfonylureas	>40 years	NO	NO	>40 yrs	<4 drugs	none	<4 (0 to 3) drugs	<4 drugs	biguanide + sulfonylureas
3085	65	Male	1	DM alone	30000	8.1	NO	no antibiotic	0	2	NO	0	2	2	oral	Biguanide + sulfonylureas	>40 years	NO	NO	>40 yrs	<4 drugs	none	<4 (0 to 3) drugs	<4 drugs	biguanide + sulfonylureas
3086	50	Male	2	DM alone	30000	8.1	NO	no antibiotic	0	2	NO	0	2	2	oral	Biguanide + sulfonylureas	>40 years	NO	NO	>40 yrs	<4 drugs	none	<4 (0 to 3) drugs	<4 drugs	biguanide + sulfonylureas
3087	70	Male	2	DM alone	30000	8.1	NO	no antibiotic	0	2	NO	0	2	2	oral	Biguanide + sulfonylureas	>40 years	NO	NO	>40 yrs	<4 drugs	none	<4 (0 to 3) drugs	<4 drugs	biguanide + sulfonylureas
3088	62	Male	2	DM alone	30000	8.1	NO	no antibiotic	0	2	NO	0	2	2	oral	Biguanide + sulfonylureas	>40 years	NO	NO	>40 yrs	<4 drugs	none	<4 (0 to 3) drugs	<4 drugs	biguanide + sulfonylureas
3089	56	Male	1	DM alone	30000	8.1	NO	no antibiotic	0	2	NO	0	2	2	oral	Biguanide + sulfonylureas	>40 years	NO	NO	>40 yrs	<4 drugs	none	<4 (0 to 3) drugs	<4 drugs	biguanide + sulfonylureas
3090	41	Male	2	DM alone	30000	8.1	NO	no antibiotic	0	2	NO	0	2	2	oral	Biguanide + sulfonylureas	>40 years	NO	NO	>40 yrs	<4 drugs	none	<4 (0 to 3) drugs	<4 drugs	biguanide + sulfonylureas
3091	52	Male	2	DM alone	30000	8.1	NO	no antibiotic	0	2	NO	0	2	2	oral	Biguanide + sulfonylureas	>40 years	NO	NO	>40 yrs	<4 drugs	none	<4 (0 to 3) drugs	<4 drugs	biguanide + sulfonylureas
3092	50	Male	2	DM alone	30000	8.1	NO	no antibiotic	0	2	NO	0	2	2	oral	Biguanide + sulfonylureas	>40 years	NO	NO	>40 yrs	<4 drugs	none	<4 (0 to 3) drugs	<4 drugs	biguanide + sulfonylureas
3093	48	Male	2	DM alone	30000	8.1	NO	no antibiotic	0	2	NO	0	2	2	oral	Biguanide + sulfonylureas	>40 years	NO	NO	>40 yrs	<4 drugs	none	<4 (0 to 3) drugs	<4 drugs	biguanide + sulfonylureas
3094	30	Male	2	DM alone	30000	8.1	NO	no antibiotic	0	2	NO	0	2	2	oral	Biguanide + sulfonylureas	30 to 40 years	NO	NO	30 to 40 yrs	<4 drugs	none	<4 (0 to 3) drugs	<4 drugs	biguanide + sulfonylureas
3095	50	Male	1	DM alone	30000	8.1	NO	no antibiotic	0	2	NO	0	2	2	oral	Biguanide + sulfonylureas	>40 years	NO	NO	>40 yrs	<4 drugs	none	<4 (0 to 3) drugs	<4 drugs	biguanide + sulfonylureas
3096	42	Male	2	DM alone	30000	8.1	NO	no antibiotic	0	2	NO	0	2	2	oral	Biguanide + sulfonylureas	>40 years	NO	NO	>40 yrs	<4 drugs	none	<4 (0 to 3) drugs	<4 drugs	biguanide + sulfonylureas
3101	41	Male	1	DM with any other apart from HTN	30000	8.1	NO	no antibiotic	0	2	NO	0	2	2	oral	Biguanide + sulfonylureas	>40 years	NO	NO	>40 yrs	<4 drugs	none	<4 (0 to 3) drugs	<4 drugs	biguanide + sulfonylureas
3102	72	Male	1	DM alone	30000	8.1	NO	no antibiotic	0	2	NO	0	2	2	oral	Biguanide + sulfonylureas	>40 years	NO	NO	>40 yrs	<4 drugs	none	<4 (0 to 3) drugs	<4 drugs	biguanide + sulfonylureas
3181	50	Female	2	DM alone	30000	8.1	NO	no antibiotic	0	2	NO	0	2	2	oral	Biguanide + sulfonylureas	>40 years	NO	NO	>40 yrs	<4 drugs	none	<4 (0 to 3) drugs	<4 drugs	biguanide + sulfonylureas
3182	45	Male	1	DM alone	30000	8.1	NO	no antibiotic	0	2	NO	0	2	2	oral	Biguanide + sulfonylureas	>40 years	NO	NO	>40 yrs	<4 drugs	none	<4 (0 to 3) drugs	<4 drugs	biguanide + sulfonylureas
3183	48	Male	2	DM alone	30000	8.1	NO	no antibiotic	0	2	NO	0	2	2	oral	Biguanide + sulfonylureas	>40 years	NO	NO	>40 yrs	<4 drugs	none	<4 (0 to 3) drugs	<4 drugs	biguanide + sulfonylureas
3185	65	Female	1	DM alone	30000	8.1	NO	no antibiotic	0	2	NO	0	2	2	oral	Biguanide + sulfonylureas	>40 years	NO	NO	>40 yrs	<4 drugs	none	<4 (0 to 3) drugs	<4 drugs	biguanide + sulfonylureas
3226	63	Male	2	DM alone	30000	8.1	NO	no antibiotic	0	2	NO	0	2	2	oral	Biguanide + sulfonylureas	>40 years	NO	NO	>40 yrs	<4 drugs	none	<4 (0 to 3) drugs	<4 drugs	biguanide + sulfonylureas
3652	75	Female	1	DM alone	30000	8.1	NO	no antibiotic	0	2	NO	0	2	2	oral	Biguanide + sulfonylureas	>40 years	NO	NO	>40 yrs	<4 drugs	none	<4 (0 to 3) drugs	<4 drugs	biguanide + sulfonylureas
3653	67	Female	1	DM alone	30000	8.1	NO	no antibiotic	0	2	NO	0	2	2	oral	Biguanide + sulfonylureas	>40 years	NO	NO	>40 yrs	<4 drugs	none	<4 (0 to 3) drugs	<4 drugs	biguanide + sulfonylureas
3654	62	Female	1	DM with any other apart from HTN	30000	8.1	NO	no antibiotic	0	2	NO	0	2	2	oral	Biguanide + sulfonylureas	>40 years	NO	NO	>40 yrs	<4 drugs	none	<4 (0 to 3) drugs	<4 drugs	biguanide + sulfonylureas
3656	53	Female	1	DM alone	30000	8.1	NO	no antibiotic	0	2	NO	0	2	2	oral	Biguanides	>40 years	NO	NO	>40 yrs	<4 drugs	none	<4 (0 to 3) drugs	<4 drugs	biguanides
3657	51	Female	1	DM alone	30000	8.1	NO	no antibiotic	0	2	NO	0	2	2	oral	Biguanide + sulfonylureas	>40 years	NO	NO	>40 yrs	<4 drugs	none	<4 (0 to 3) drugs	<4 drugs	biguanide + sulfonylureas
3658	46	Female	1	DM alone	30000	8.1	NO	no antibiotic	0	2	NO	0	2	2	oral	Biguanide + sulfonylureas	>40 years	NO	NO	>40 yrs	<4 drugs	none	<4 (0 to 3) drugs	<4 drugs	biguanide + sulfonylureas
3659	48	Male	2	DM alone	30000	8.1	NO	no antibiotic	0	2	NO	0	2	2	oral	Biguanide + sulfonylureas	>40 years	NO	NO	>40 yrs	<4 drugs	none	<4 (0 to 3) drugs	<4 drugs	biguanide + sulfonylureas
3660	50	Male	1	DM alone	30000	8.1	NO	no antibiotic	0	2	NO	0	2	2	oral	Biguanide + sulfonylureas	>40 years	NO	NO	>40 yrs	<4 drugs	none	<4 (0 to 3) drugs	<4 drugs	biguanide + sulfonylureas
3662	50	Male	1	DM alone	30000	8.1	NO	no antibiotic	0	2	NO	0	2	2	oral	Biguanide + sulfonylureas	>40 years	NO	NO	>40 yrs	<4 drugs	none	<4 (0 to 3) drugs	<4 drugs	biguanide + sulfonylureas
3663	64	Male	1	DM alone	30000	8.1	NO	no antibiotic	0	2	NO	0	2	2	oral	Biguanide + sulfonylureas	>40 years	NO	NO	>40 yrs	<4 drugs	none	<4 (0 to 3) drugs	<4 drugs	biguanide + sulfonylureas
3664	55	Male	1	DM alone	30000	8.1	NO	no antibiotic	0	2	NO	0	2	2	oral	Biguanide + sulfonylureas	>40 years	NO	NO	>40 yrs	<4 drugs	none	<4 (0 to 3) drugs	<4 drugs	biguanide + sulfonylureas
3665	72	Male	1	DM alone	30000	8.1	NO	no antibiotic	0	2	NO	0	2	2	oral	Biguanide + sulfonylureas	>40 years	NO	NO	>40 yrs	<4 drugs	none	<4 (0 to 3) drugs	<4 drugs	biguanide + sulfonylureas
3666	30	Male	2	DM alone	30000	8.1	NO	no antibiotic	0	2	NO	0	2	2	oral	Biguanide + sulfonylureas	30 to 40 years	NO	NO	30 to 40 yrs	<4 drugs	none	<4 (0 to 3) drugs	<4 drugs	biguanide + sulfonylureas
3667	28	Male	2	DM alone	30000	8.1	NO	no antibiotic	0	2	NO	0	2	2	oral	Biguanide + sulfonylureas	20 to 29 years	NO	NO	10 to 29 yrs	<4 drugs	none	<4 (0 to 3) drugs	<4 drugs	biguanide + sulfonylureas
3668	74	Female	1	DM alone	30000	8.1	NO	no antibiotic	0	2	NO	0	2	2	oral	Biguanide + sulfonylureas	>40 years	NO	NO	>40 yrs	<4 drugs	none	<4 (0 to 3) drugs	<4 drugs	biguanide + sulfonylureas
3670	57	Female	1	DM and HTN	30000	8.1	NO	no antibiotic	0	2	NO	0	2	2	oral	Biguanide + sulfonylureas	>40 years	NO	NO	>40 yrs	<4 drugs	none	<4 (0 to 3) drugs	<4 drugs	biguanide + sulfonylureas
3671	61	Male	1	DM alone	30000	8.1	NO	no antibiotic	0	2	NO	0	2	2	oral	Biguanide + sulfonylureas	>40 years	NO	NO	>40 yrs	<4 drugs	none	<4 (0 to 3) drugs	<4 drugs	biguanide + sulfonylureas
3674	46	Male	2	DM alone	30000	8.1	NO	no antibiotic	0	2	NO	0	2	2	oral	Biguanide + sulfonylureas	>40 years	NO	NO	>40 yrs	<4 drugs	none	<4 (0 to 3) drugs	<4 drugs	biguanide + sulfonylureas
3849	56	Female	1	DM alone	30000	8.1	NO	no antibiotic	0	2	NO	0	2	2	oral	Biguanide + sulfonylureas	>40 years	NO	NO	>40 yrs	<4 drugs	none	<4 (0 to 3) drugs	<4 drugs	biguanide + sulfonylureas
3860	48	Female	1	DM alone	30000	8.1	NO	no antibiotic	0	2	NO	0	2	2	oral	Biguanide + sulfonylureas	>40 years	NO	NO	>40 yrs	<4 drugs	none	<4 (0 to 3) drugs	<4 drugs	biguanide + sulfonylureas
3868	54	Female	1	DM alone	30000	8.1	NO	no antibiotic	0	2	NO	0	2	2	oral	Biguanide + sulfonylureas	>40 years	NO	NO	>40 yrs	<4 drugs	none	<4 (0 to 3) drugs	<4 drugs	biguanide + sulfonylureas
3887	58	Male	1	DM and HTN	30000	8.1	NO	no antibiotic	0	2	NO	0	2	2	oral	Biguanide + sulfonylureas	>40 years	NO	NO	>40 yrs	<4 drugs	none	<4 (0 to 3) drugs	<4 drugs	biguanide + sulfonylureas
3888	60	Male	1	DM and HTN	30000	8.1	NO	no antibiotic	0	2	NO	0	2	2	oral	Biguanide + sulfonylureas	>40 years	NO	NO	>40 yrs	<4 drugs	none	<4 (0 to 3) drugs	<4 drugs	biguanide + sulfonylureas
3889	34	Male	1	DM and HTN	30000	8.1	NO	no antibiotic	0	2	NO	0	2	2	oral	Biguanide + sulfonylureas	30 to 40 years	NO	NO	30 to 40 yrs	<4 drugs	none	<4 (0 to 3) drugs	<4 drugs	biguanide + sulfonylureas
3890	50	Female	1	DM and HTN	30000	8.1	NO	no antibiotic	0	2	NO	0	2	2	oral	Biguanide + sulfonylureas	>40 years	NO	NO	>40 yrs	<4 drugs	none	<4 (0 to 3) drugs	<4 drugs	biguanide + sulfonylureas
3918	46	Female	2	DM alone	30000	8.1	NO	no antibiotic	0	2	NO	0	2	2	oral	Biguanide + sulfonylureas	>40 years	NO	NO	>40 yrs	<4 drugs	none	<4 (0 to 3) drugs	<4 drugs	biguanide + sulfonylureas
3919	70	Male	1	DM alone	30000	8.1	NO	no antibiotic	0	2	NO	0	2	2	oral	Biguanide + sulfonylureas	>40 years	NO	NO	>40 yrs	<4 drugs	none	<4 (0 to 3) drugs	<4 drugs	biguanide + sulfonylureas
3953	69	Male	1	DM alone	30000	8.1	NO	no antibiotic	0	2	YES	1	2	2	oral	Biguanides	>40 years	NO	NO	>40 yrs	<4 drugs	more than 1	<4 (0 to 3) drugs	<4 drugs	biguanides
3954	46	Female	2	DM and HTN	30000	8.1	NO	no antibiotic	0	2	NO	0	2	2	oral	Biguanide + sulfonylureas	>40 years	NO	NO	>40 yrs	<4 drugs	none	<4 (0 to 3) drugs	<4 drugs	biguanide + sulfonylureas
3955	77	Female	1	DM alone	30000	8.1	NO	no antibiotic	0	2	NO	0	2	2	oral	Biguanide + sulfonylureas	>40 years	NO	NO	>40 yrs	<4 drugs	none	<4 (0 to 3) drugs	<4 drugs	biguanide + sulfonylureas
3956	45	Female	1	DM alone	30000	8.1	NO	no antibiotic	0	2	NO	0	2	2	oral	Biguanide + sulfonylureas	>40 years	NO	NO	>40 yrs	<4 drugs	none	<4 (0 to 3) drugs	<4 drugs	biguanide + sulfonylureas
3957	75	Female	2	DM alone	30000	8.1	NO	no antibiotic	0	2	NO	0	2	2	oral	Biguanide + sulfonylureas	>40 years	NO	NO	>40 yrs	<4 drugs	none	<4 (0 to 3) drugs	<4 drugs	biguanide + sulfonylureas
3976	46	Female	1	DM alone	30000	8.1	NO	no antibiotic	0	3	NO	0	2	2	oral	Biguanide + sulfonylureas	>40 years	NO	NO	>40 yrs	<4 drugs	none	<4 (0 to 3) drugs	<4 drugs	biguanide + sulfonylureas
3978	70	Male	2	DM alone	30000	8.1	NO	no antibiotic	0	3	NO	0	2	2	oral	Biguanide + sulfonylureas	>40 years	NO	NO	>40 yrs	<4 drugs	none	<4 (0 to 3) drugs	<4 drugs	biguanide + sulfonylureas
4024	62	Male	1	DM alone	30000	8.1	NO	no antibiotic	0	2	NO	0	2	2	oral	Biguanide + sulfonylureas	>40 years	NO	NO	>40 yrs	<4 drugs	none	<4 (0 to 3) drugs	<4 drugs	biguanide + sulfonylureas
4038	49	Female	1	DM alone	30000	8.1	NO	no antibiotic	0	2	NO	0	2	2	oral	Biguanide + sulfonylureas	>40 years	NO	NO	>40 yrs	<4 drugs	none	<4 (0 to 3) drugs	<4 drugs	biguanide + sulfonylureas
4045	63	Male	1	DM alone	30000	8.1	NO	no antibiotic	0	2	NO	0	2	2	oral	Biguanide + sulfonylureas	>40 years	NO	NO	>40 yrs	<4 drugs	none	<4 (0 to 3) drugs	<4 drugs	biguanide + sulfonylureas
4059	32	Female	1	DM alone	30000	8.1	NO	no antibiotic	0	3	NO	0	3	3	oral	Biguanides	30 to 40 years	NO	NO	30 to 40 yrs	<4 drugs	none	<4 (0 to 3) drugs	<4 drugs	biguanides
4078	40	Male	2	DM alone	30000	8.1	NO	no antibiotic	0	2	NO	0	2	2	oral	Biguanide + sulfonylureas	30 to 40 years	NO	NO	30 to 40 yrs	<4 drugs	none	<4 (0 to 3) drugs	<4 drugs	biguanide + sulfonylureas
4081	32	Male	1	DM alone	30000	8.1	NO	no antibiotic	0	2	NO	0	2	2	oral	Biguanide + sulfonylureas	30 to 40 years	NO	NO	30 to 40 yrs	<4 drugs	none	<4 (0 to 3) drugs	<4 drugs	biguanide + sulfonylureas
4084	49	Male	1	DM alone	30000	8.1	NO	no antibiotic	0	2	NO	0	2	2	oral	Biguanide + sulfonylureas	>40 years	NO	NO	>40 yrs	<4 drugs	none	<4 (0 to 3) drugs	<4 drugs	biguanide + sulfonylureas
257	44	Male	2	DM alone	30500	8.23	NO	antimalarials	0	3	YES	1	3	3	no antidiabetic	no antidiabetic	>40 years	NO	NO	>40 yrs	<4 drugs	more than 1	<4 (0 to 3) drugs	<4 drugs	no antidiabetic
381	55	Male	2	DM alone	30500	8.23	NO	no antibiotic	0	3	NO	0	3	3	oral	Biguanide + sulfonylureas	>40 years	NO	NO	>40 yrs	<4 drugs	none	<4 (0 to 3) drugs	<4 drugs	biguanide + sulfonylureas
625	70	Female	1	DM and HTN	30500	8.23	NO	no antibiotic	0	3	NO	0	3	3	oral	Biguanides	>40 years	NO	NO	>40 yrs	<4 drugs	none	<4 (0 to 3) drugs	<4 drugs	biguanides
1702	16	Male	2	DM alone	30500	8.23	NO	2 antibiotic classed	2	3	YES	1	2	2	injectable	mixtard	10 - 19 years	NO	NO	10 to 29 yrs	<4 drugs	more than 1	<4 (0 to 3) drugs	<4 drugs	insulin
2103	60	Male	1	DM, HTN, any other (3 or more condns)	30500	8.23	NO	no antibiotic	0	4	NO	0	3	3	no antidiabetic	no antidiabetic	>40 years	NO	NO	>40 yrs	>or equal to 4	none	<4 (0 to 3) drugs	<4 drugs	no antidiabetic
3118	45	Female	1	DM alone	30600	8.26	NO	no antibiotic	0	3	NO	0	3	3	oral	Biguanide + sulfonylureas	>40 years	NO	NO	>40 yrs	<4 drugs	none	<4 (0 to 3) drugs	<4 drugs	biguanide + sulfonylureas
3130	53	Male	1	DM alone	30750	8.3	NO	no antibiotic	0	3	NO	0	3	3	oral	Biguanide + sulfonylureas	>40 years	NO	NO	>40 yrs	<4 drugs	none	<4 (0 to 3) drugs	<4 drugs	biguanide + sulfonylureas
1369	62	Female	1	DM alone	30800	8.32	NO	Penicillin	1	3	YES	1	3	3	injectable	mixtard	>40 years	NO	NO	>40 yrs	<4 drugs	more than 1	<4 (0 to 3) drugs	<4 drugs	insulin
1668	41	Male	2	DM alone	30900	8.34	NO	no antibiotic	0	3	YES	1	3	3	injectable	mixtard	>40 years	NO	NO	>40 yrs	<4 drugs	more than 1	<4 (0 to 3) drugs	<4 drugs	insulin
3112	64	Female	1	DM alone	30900	8.34	NO	no antibiotic	0	3	NO	0	3	3	oral	Biguanide + sulfonylureas	>40 years	NO	NO	>40 yrs	<4 drugs	none	<4 (0 to 3) drugs	<4 drugs	biguanide + sulfonylureas
3115	60	Male	1	DM alone	30900	8.34	NO	no antibiotic	0	3	NO	0	3	3	oral	Biguanide + sulfonylureas	>40 years	NO	NO	>40 yrs	<4 drugs	none	<4 (0 to 3) drugs	<4 drugs	biguanide + sulfonylureas
3847	65	Male	2	DM alone	30900	8.34	NO	no antibiotic	0	3	NO	0	3	3	oral	Biguanides	>40 years	NO	NO	>40 yrs	<4 drugs	none	<4 (0 to 3) drugs	<4 drugs	biguanides
258	60	Female	2	DM alone	31000	8.37	NO	no antibiotic	0	2	YES	1	2	2	oral	Biguanides	>40 years	NO	NO	>40 yrs	<4 drugs	more than 1	<4 (0 to 3) drugs	<4 drugs	biguanides
300	52	Male	1	DM alone	31000	8.37	NO	no antibiotic	0	2	YES	1	2	2	injectable	fast acting insulin	>40 years	NO	NO	>40 yrs	<4 drugs	more than 1	<4 (0 to 3) drugs	<4 drugs	insulin
338	58	Male	2	DM alone	31000	8.37	NO	no antibiotic	0	2	YES	1	2	2	oral	Biguanides	>40 years	NO	NO	>40 yrs	<4 drugs	more than 1	<4 (0 to 3) drugs	<4 drugs	biguanides
343	30	Male	2	DM alone	31000	8.37	NO	no antibiotic	0	2	YES	1	2	2	oral+injectable	BIguanide + insulin	30 to 40 years	NO	NO	30 to 40 yrs	<4 drugs	more than 1	<4 (0 to 3) drugs	<4 drugs	insulin
916	60	Female	1	DM alone	31000	8.37	NO	no antibiotic	0	3	NO	0	3	3	oral	Biguanide + sulfonylureas	>40 years	NO	NO	>40 yrs	<4 drugs	none	<4 (0 to 3) drugs	<4 drugs	biguanide + sulfonylureas
1250	60	Male	1	DM with any other apart from HTN	31000	8.37	NO	no antibiotic	0	3	NO	0	3	3	oral	Biguanide + sulfonylureas	>40 years	NO	NO	>40 yrs	<4 drugs	none	<4 (0 to 3) drugs	<4 drugs	biguanide + sulfonylureas
1336	42	Female	1	DM alone	31000	8.37	NO	no antibiotic	0	3	NO	0	3	3	oral	Biguanide + sulfonylureas	>40 years	NO	NO	>40 yrs	<4 drugs	none	<4 (0 to 3) drugs	<4 drugs	biguanide + sulfonylureas
1362	64	Female	2	DM alone	31000	8.37	NO	no antibiotic	0	3	NO	0	2	2	oral	Biguanide + sulfonylureas	>40 years	NO	NO	>40 yrs	<4 drugs	none	<4 (0 to 3) drugs	<4 drugs	biguanide + sulfonylureas
1391	54	Female	1	DM alone	31000	8.37	NO	no antibiotic	0	3	NO	0	3	3	oral	Biguanide + sulfonylureas	>40 years	NO	NO	>40 yrs	<4 drugs	none	<4 (0 to 3) drugs	<4 drugs	biguanide + sulfonylureas
1667	60	Male	1	DM alone	31000	8.37	NO	no antibiotic	0	3	NO	0	3	3	oral	Biguanide + sulfonylureas	>40 years	NO	NO	>40 yrs	<4 drugs	none	<4 (0 to 3) drugs	<4 drugs	biguanide + sulfonylureas
1673	46	Male	2	DM and HTN	31000	8.37	NO	no antibiotic	0	2	YES	1	2	2	injectable	mixtard	>40 years	NO	NO	>40 yrs	<4 drugs	more than 1	<4 (0 to 3) drugs	<4 drugs	insulin
1683	58	Male	1	DM alone	31000	8.37	NO	no antibiotic	0	3	NO	0	3	3	oral	Biguanide + sulfonylureas	>40 years	NO	NO	>40 yrs	<4 drugs	none	<4 (0 to 3) drugs	<4 drugs	biguanide + sulfonylureas
1776	20	Female	2	DM with any other apart from HTN	31000	8.37	NO	antimalarials	0	3	NO	0	3	3	oral	Biguanides	20 to 29 years	NO	NO	10 to 29 yrs	<4 drugs	none	<4 (0 to 3) drugs	<4 drugs	biguanides
1851	60	Male	1	DM alone	31000	8.37	NO	no antibiotic	0	3	NO	0	3	3	oral	Biguanide + sulfonylureas	>40 years	NO	NO	>40 yrs	<4 drugs	none	<4 (0 to 3) drugs	<4 drugs	biguanide + sulfonylureas
1860	40	Male	1	DM with any other apart from HTN	31000	8.37	NO	no antibiotic	0	3	NO	0	3	3	oral	Biguanide + sulfonylureas	30 to 40 years	NO	NO	30 to 40 yrs	<4 drugs	none	<4 (0 to 3) drugs	<4 drugs	biguanide + sulfonylureas
1877	65	Male	1	DM alone	31000	8.37	NO	no antibiotic	0	3	NO	0	2	2	oral	Biguanides	>40 years	NO	NO	>40 yrs	<4 drugs	none	<4 (0 to 3) drugs	<4 drugs	biguanides
3649	45	Female	2	DM and HTN	31000	8.37	NO	no antibiotic	0	3	NO	0	3	3	oral	Biguanides	>40 years	NO	NO	>40 yrs	<4 drugs	none	<4 (0 to 3) drugs	<4 drugs	biguanides
441	64	Male	1	DM alone	31200	8.42	NO	fluoroquinolones	1	3	YES	1	1	1	no antidiabetic	no antidiabetic	>40 years	NO	NO	>40 yrs	<4 drugs	more than 1	<4 (0 to 3) drugs	<4 drugs	no antidiabetic
1477	53	Male	1	DM with any other apart from HTN	31400	8.48	NO	no antibiotic	0	3	NO	0	3	3	oral	Biguanide + sulfonylureas	>40 years	NO	NO	>40 yrs	<4 drugs	none	<4 (0 to 3) drugs	<4 drugs	biguanide + sulfonylureas
1648	43	Female	1	DM alone	31400	8.48	NO	no antibiotic	0	3	NO	0	3	3	oral	Biguanide + sulfonylureas	>40 years	NO	NO	>40 yrs	<4 drugs	none	<4 (0 to 3) drugs	<4 drugs	biguanide + sulfonylureas
1811	62	Male	1	DM with any other apart from HTN	31400	8.48	NO	no antibiotic	0	3	NO	0	3	3	oral	Biguanide + sulfonylureas	>40 years	NO	NO	>40 yrs	<4 drugs	none	<4 (0 to 3) drugs	<4 drugs	biguanide + sulfonylureas
2672	70	Male	1	DM, HTN, any other (3 or more condns)	31400	8.48	NO	2 antibiotic classed	2	5	NO	0	5	5	no antidiabetic	no antidiabetic	>40 years	NO	NO	>40 yrs	>or equal to 4	none	> or equal to 4 drugs	> or equal to 4 drugs	no antidiabetic
3680	45	Female	2	DM alone	31400	8.48	NO	no antibiotic	0	3	NO	0	3	3	oral	Biguanide + sulfonylureas	>40 years	NO	NO	>40 yrs	<4 drugs	none	<4 (0 to 3) drugs	<4 drugs	biguanide + sulfonylureas
3682	41	Male	2	DM alone	31400	8.48	NO	no antibiotic	0	3	NO	0	3	3	oral	Biguanide + sulfonylureas	>40 years	NO	NO	>40 yrs	<4 drugs	none	<4 (0 to 3) drugs	<4 drugs	biguanide + sulfonylureas
1393	82	Female		DM alone	31500	8.5	NO	nitroimidazoles	1	3	NO	0	3	3	oral	Biguanide + sulfonylureas	>40 years	NO	NO	>40 yrs	<4 drugs	none	<4 (0 to 3) drugs	<4 drugs	biguanide + sulfonylureas
1431	70	Male	1	DM alone	31500	8.5	NO	nitroimidazoles	1	3	NO	0	3	3	oral	Biguanide + sulfonylureas	>40 years	NO	NO	>40 yrs	<4 drugs	none	<4 (0 to 3) drugs	<4 drugs	biguanide + sulfonylureas
1632	49	Male	1	DM alone	31500	8.5	NO	no antibiotic	0	3	NO	0	3	3	oral	Biguanide + sulfonylureas	>40 years	NO	NO	>40 yrs	<4 drugs	none	<4 (0 to 3) drugs	<4 drugs	biguanide + sulfonylureas
1634	62	Male	1	DM alone	31500	8.5	NO	no antibiotic	0	3	NO	0	3	3	oral	Biguanide + sulfonylureas	>40 years	NO	NO	>40 yrs	<4 drugs	none	<4 (0 to 3) drugs	<4 drugs	biguanide + sulfonylureas
2082	60	Male	2	DM and HTN	31500	8.5	NO	no antibiotic	0	4	NO	0	3	3	oral	Biguanide + sulfonylureas	>40 years	NO	NO	>40 yrs	>or equal to 4	none	<4 (0 to 3) drugs	<4 drugs	biguanide + sulfonylureas
2884	45	Female	1	DM alone	31500	8.5	NO	no antibiotic	0	3	NO	0	3	3	oral	Biguanide + sulfonylureas	>40 years	NO	NO	>40 yrs	<4 drugs	none	<4 (0 to 3) drugs	<4 drugs	biguanide + sulfonylureas
3121	64	Female	1	DM alone	31500	8.5	NO	no antibiotic	0	3	NO	0	3	3	oral	Biguanide + sulfonylureas	>40 years	NO	NO	>40 yrs	<4 drugs	none	<4 (0 to 3) drugs	<4 drugs	biguanide + sulfonylureas
3122	53	Female	1	DM alone	31500	8.5	NO	no antibiotic	0	3	NO	0	3	3	oral	Biguanide + sulfonylureas	>40 years	NO	NO	>40 yrs	<4 drugs	none	<4 (0 to 3) drugs	<4 drugs	biguanide + sulfonylureas
1714	50	Female	1	DM with any other apart from HTN	31850	8.6	NO	fluoroquinolones	1	3	NO	0	3	3	oral	Biguanides	>40 years	NO	NO	>40 yrs	<4 drugs	none	<4 (0 to 3) drugs	<4 drugs	biguanides
178	50	Female	2	DM and HTN	32000	8.64	NO	Penicillin	1	3	YES	1	3	2	no antidiabetic	no antidiabetic	>40 years	NO	NO	>40 yrs	<4 drugs	more than 1	<4 (0 to 3) drugs	<4 drugs	no antidiabetic
806	39	Male	2	DM and HTN	32000	8.64	NO	fluoroquinolones	1	4	NO	0	3	3	oral	Biguanide + sulfonylureas	30 to 40 years	NO	NO	30 to 40 yrs	>or equal to 4	none	<4 (0 to 3) drugs	<4 drugs	biguanide + sulfonylureas
1027	60	Male	1	DM alone	32000	8.64	NO	fluoroquinolones	1	3	NO	0	3	3	oral	Biguanide + sulfonylureas	>40 years	NO	NO	>40 yrs	<4 drugs	none	<4 (0 to 3) drugs	<4 drugs	biguanide + sulfonylureas
1364	52	Male	1	DM alone	32000	8.64	NO	no antibiotic	0	3	NO	0	3	3	oral	Biguanide + sulfonylureas	>40 years	NO	NO	>40 yrs	<4 drugs	none	<4 (0 to 3) drugs	<4 drugs	biguanide + sulfonylureas
1432	50	Female	1	DM alone	32000	8.64	NO	fluoroquinolones	1	3	YES	1	3	3	oral	Biguanide + sulfonylureas	>40 years	NO	NO	>40 yrs	<4 drugs	more than 1	<4 (0 to 3) drugs	<4 drugs	biguanide + sulfonylureas
1700	50	Male	2	DM and HTN	32000	8.64	NO	no antibiotic	0	3	YES	1	3	3	injectable	mixtard	>40 years	NO	NO	>40 yrs	<4 drugs	more than 1	<4 (0 to 3) drugs	<4 drugs	insulin
1708	45	Male	1	DM alone	32000	8.64	NO	no antibiotic	0	3	NO	0	2	2	oral	Biguanides	>40 years	NO	NO	>40 yrs	<4 drugs	none	<4 (0 to 3) drugs	<4 drugs	biguanides
1813	40	Male	1	DM alone	32000	8.64	NO	fluoroquinolones	1	3	NO	0	3	3	oral	Biguanide + sulfonylureas	30 to 40 years	NO	NO	30 to 40 yrs	<4 drugs	none	<4 (0 to 3) drugs	<4 drugs	biguanide + sulfonylureas
2943	40	Male	1	DM alone	32000	8.64	NO	no antibiotic	0	3	NO	0	3	3	oral	Biguanide + sulfonylureas	30 to 40 years	NO	NO	30 to 40 yrs	<4 drugs	none	<4 (0 to 3) drugs	<4 drugs	biguanide + sulfonylureas
3133	55	Male	2	DM with any other apart from HTN	32000	8.64	NO	fluoroquinolones	1	3	NO	0	3	3	oral	Biguanide + sulfonylureas	>40 years	NO	NO	>40 yrs	<4 drugs	none	<4 (0 to 3) drugs	<4 drugs	biguanide + sulfonylureas
3305	64	Female	2	DM alone	32100	8.67	NO	no antibiotic	0	4	NO	0	4	4	oral	Biguanide + sulfonylureas	>40 years	NO	NO	>40 yrs	>or equal to 4	none	> or equal to 4 drugs	> or equal to 4 drugs	biguanide + sulfonylureas
1820	80	Female	2	DM and HTN	32500	8.77	NO	no antibiotic	0	4	NO	0	3	3	oral	Biguanides	>40 years	NO	NO	>40 yrs	>or equal to 4	none	<4 (0 to 3) drugs	<4 drugs	biguanides
1233	52	Male	2	DM and HTN	32800	8.86	NO	no antibiotic	0	4	NO	0	4	4	oral	Biguanides	>40 years	NO	NO	>40 yrs	>or equal to 4	none	> or equal to 4 drugs	> or equal to 4 drugs	biguanides
1403	61	Male	2	DM alone	32800	8.86	NO	no antibiotic	0	3	NO	0	3	3	oral	Biguanide + sulfonylureas	>40 years	NO	NO	>40 yrs	<4 drugs	none	<4 (0 to 3) drugs	<4 drugs	biguanide + sulfonylureas
1636	60	Female	2	DM alone	32800	8.86	NO	no antibiotic	0	3	NO	0	3	3	oral	Biguanide + sulfonylureas	>40 years	NO	NO	>40 yrs	<4 drugs	none	<4 (0 to 3) drugs	<4 drugs	biguanide + sulfonylureas
1716	47	Male	1	DM alone	32800	8.86	NO	no antibiotic	0	3	NO	0	3	3	oral	Biguanide + sulfonylureas	>40 years	NO	NO	>40 yrs	<4 drugs	none	<4 (0 to 3) drugs	<4 drugs	biguanide + sulfonylureas
1717	65	Female	1	DM alone	32800	8.86	NO	no antibiotic	0	3	NO	0	3	3	oral	Biguanide + sulfonylureas	>40 years	NO	NO	>40 yrs	<4 drugs	none	<4 (0 to 3) drugs	<4 drugs	biguanide + sulfonylureas
2476	40	Male	1	DM alone	32800	8.86	NO	no antibiotic	0	3	NO	0	3	3	oral	Biguanide + sulfonylureas	30 to 40 years	NO	NO	30 to 40 yrs	<4 drugs	none	<4 (0 to 3) drugs	<4 drugs	biguanide + sulfonylureas
3139	49	Male	2	DM with any other apart from HTN	32800	8.86	NO	no antibiotic	0	4	NO	0	4	4	oral	Biguanides	>40 years	NO	NO	>40 yrs	>or equal to 4	none	> or equal to 4 drugs	> or equal to 4 drugs	biguanides
3923	44	Male	1	DM alone	32800	8.86	NO	no antibiotic	0	3	YES	1	1	1	injectable	fast acting insulin	>40 years	NO	NO	>40 yrs	<4 drugs	more than 1	<4 (0 to 3) drugs	<4 drugs	insulin
4037	55	Male	1	DM with any other apart from HTN	32800	8.86	NO	no antibiotic	0	3	NO	0	3	3	oral	Biguanide + sulfonylureas	>40 years	NO	NO	>40 yrs	<4 drugs	none	<4 (0 to 3) drugs	<4 drugs	biguanide + sulfonylureas
766	64	Male	1	DM and HTN	32900	8.88	NO	no antibiotic	0	4	NO	0	3	3	no antidiabetic	no antidiabetic	>40 years	NO	NO	>40 yrs	>or equal to 4	none	<4 (0 to 3) drugs	<4 drugs	no antidiabetic
3136	72	Male	2	DM alone	32900	8.88	NO	no antibiotic	0	4	NO	0	4	4	oral	Biguanide + sulfonylureas	>40 years	NO	NO	>40 yrs	>or equal to 4	none	> or equal to 4 drugs	> or equal to 4 drugs	biguanide + sulfonylureas
5	40	Male	2	DM alone	33000	8.91	NO	antimalarials	0	3	NO	0	2	2	oral	Biguanides	30 to 40 years	NO	NO	30 to 40 yrs	<4 drugs	none	<4 (0 to 3) drugs	<4 drugs	biguanides
1067	45	Male	1	DM and HTN	33000	8.91	NO	no antibiotic	0	3	NO	0	3	3	oral	Biguanide + sulfonylureas	>40 years	NO	NO	>40 yrs	<4 drugs	none	<4 (0 to 3) drugs	<4 drugs	biguanide + sulfonylureas
1068	53	Male	2	DM and HTN	33000	8.91	NO	no antibiotic	0	3	NO	0	3	3	oral	Biguanide + sulfonylureas	>40 years	NO	NO	>40 yrs	<4 drugs	none	<4 (0 to 3) drugs	<4 drugs	biguanide + sulfonylureas
1302	53	Male	1	DM and HTN	33000	8.91	NO	no antibiotic	0	3	NO	0	3	3	oral	Biguanide + sulfonylureas	>40 years	NO	NO	>40 yrs	<4 drugs	none	<4 (0 to 3) drugs	<4 drugs	biguanide + sulfonylureas
1303	30	Male	1	DM alone	33000	8.91	NO	no antibiotic	0	3	NO	0	3	3	oral	Biguanide + sulfonylureas	30 to 40 years	NO	NO	30 to 40 yrs	<4 drugs	none	<4 (0 to 3) drugs	<4 drugs	biguanide + sulfonylureas
1309	53	Male	1	DM and HTN	33000	8.91	NO	no antibiotic	0	3	NO	0	3	3	oral	Biguanide + sulfonylureas	>40 years	NO	NO	>40 yrs	<4 drugs	none	<4 (0 to 3) drugs	<4 drugs	biguanide + sulfonylureas
1310	60	Male	2	DM alone	33000	8.91	NO	Penicillin	1	4	NO	0	4	3	oral	Biguanide + sulfonylureas	>40 years	NO	NO	>40 yrs	>or equal to 4	none	> or equal to 4 drugs	<4 drugs	biguanide + sulfonylureas
1586	42	Male	1	DM and HTN	33000	8.91	NO	no antibiotic	0	2	NO	0	1	1	oral	Biguanides	>40 years	NO	NO	>40 yrs	<4 drugs	none	<4 (0 to 3) drugs	<4 drugs	biguanides
1621	60	Male	1	DM alone	33000	8.91	NO	no antibiotic	0	3	NO	0	3	3	oral	Biguanides	>40 years	NO	NO	>40 yrs	<4 drugs	none	<4 (0 to 3) drugs	<4 drugs	biguanides
1638	53	Male	2	DM alone	33000	8.91	NO	no antibiotic	0	3	NO	0	3	3	oral	Biguanide + sulfonylureas	>40 years	NO	NO	>40 yrs	<4 drugs	none	<4 (0 to 3) drugs	<4 drugs	biguanide + sulfonylureas
1711	45	Male	2	DM alone	33000	8.91	NO	antifungals	0	3	NO	0	3	3	oral	Biguanide + sulfonylureas	>40 years	NO	NO	>40 yrs	<4 drugs	none	<4 (0 to 3) drugs	<4 drugs	biguanide + sulfonylureas
1719	50	Male	2	DM alone	33000	8.91	NO	Penicillin	1	4	NO	0	3	3	oral	Biguanide + sulfonylureas	>40 years	NO	NO	>40 yrs	>or equal to 4	none	<4 (0 to 3) drugs	<4 drugs	biguanide + sulfonylureas
1750	51	Male	2	DM and HTN	33000	8.91	NO	no antibiotic	0	3	NO	0	3	3	oral	Biguanide + sulfonylureas	>40 years	NO	NO	>40 yrs	<4 drugs	none	<4 (0 to 3) drugs	<4 drugs	biguanide + sulfonylureas
1826	61	Female	2	DM alone	33000	8.91	NO	no antibiotic	0	3	NO	0	2	2	oral	Biguanide + sulfonylureas	>40 years	NO	NO	>40 yrs	<4 drugs	none	<4 (0 to 3) drugs	<4 drugs	biguanide + sulfonylureas
1827	68	Male	2	DM alone	33000	8.91	NO	no antibiotic	0	3	NO	0	2	2	oral	Biguanide + sulfonylureas	>40 years	NO	NO	>40 yrs	<4 drugs	none	<4 (0 to 3) drugs	<4 drugs	biguanide + sulfonylureas
2973	73	Female	1	DM and HTN	33000	8.91	NO	no antibiotic	0	3	NO	0	3	3	oral	Biguanide + sulfonylureas	>40 years	NO	NO	>40 yrs	<4 drugs	none	<4 (0 to 3) drugs	<4 drugs	biguanide + sulfonylureas
3083	70	Male	1	DM alone	33000	8.91	NO	no antibiotic	0	3	NO	0	3	3	oral	Biguanide + sulfonylureas	>40 years	NO	NO	>40 yrs	<4 drugs	none	<4 (0 to 3) drugs	<4 drugs	biguanide + sulfonylureas
3140	42	Female	1	DM with any other apart from HTN	33000	8.91	NO	Penicillin	1	3	NO	0	3	3	oral	Biguanide + sulfonylureas	>40 years	NO	NO	>40 yrs	<4 drugs	none	<4 (0 to 3) drugs	<4 drugs	biguanide + sulfonylureas
3143	58	Male	2	DM and HTN	33000	8.91	NO	no antibiotic	0	3	NO	0	3	3	oral	Biguanide + sulfonylureas	>40 years	NO	NO	>40 yrs	<4 drugs	none	<4 (0 to 3) drugs	<4 drugs	biguanide + sulfonylureas
3334	40	Male	2	DM and HTN	33000	8.91	NO	no antibiotic	0	3	NO	0	3	3	oral	Biguanide + sulfonylureas	30 to 40 years	NO	NO	30 to 40 yrs	<4 drugs	none	<4 (0 to 3) drugs	<4 drugs	biguanide + sulfonylureas
3882	46	Male	1	DM and HTN	33000	8.91	NO	no antibiotic	0	3	NO	0	2	2	oral	Biguanide + sulfonylureas	>40 years	NO	NO	>40 yrs	<4 drugs	none	<4 (0 to 3) drugs	<4 drugs	biguanide + sulfonylureas
3883	60	Female	1	DM alone	33000	8.91	NO	no antibiotic	0	4	NO	0	3	3	oral	Biguanide + sulfonylureas	>40 years	NO	NO	>40 yrs	>or equal to 4	none	<4 (0 to 3) drugs	<4 drugs	biguanide + sulfonylureas
4089	45	Male	1	DM alone	33000	8.91	NO	no antibiotic	0	3	NO	0	3	3	oral	Biguanide + sulfonylureas	>40 years	NO	NO	>40 yrs	<4 drugs	none	<4 (0 to 3) drugs	<4 drugs	biguanide + sulfonylureas
3344	60	Male	2	DM with any other apart from HTN	33100	8.94	NO	antihelminthic	0	4	NO	0	4	4	oral	Biguanide + sulfonylureas	>40 years	NO	NO	>40 yrs	>or equal to 4	none	> or equal to 4 drugs	> or equal to 4 drugs	biguanide + sulfonylureas
3920	50	Male	2	DM alone	33400	9.02	NO	no antibiotic	0	4	NO	0	3	3	oral	Biguanide + sulfonylureas	>40 years	NO	NO	>40 yrs	>or equal to 4	none	<4 (0 to 3) drugs	<4 drugs	biguanide + sulfonylureas
996	80	Female	1	DM alone	33500	9.04	NO	aminoglycosides	1	4	NO	0	2	2	oral	Biguanides	>40 years	NO	NO	>40 yrs	>or equal to 4	none	<4 (0 to 3) drugs	<4 drugs	biguanides
2561	37	Female	1	DM alone	33500	9.04	NO	2 antibiotic classed	2	4	NO	0	3	3	oral	Biguanides	30 to 40 years	NO	NO	30 to 40 yrs	>or equal to 4	none	<4 (0 to 3) drugs	<4 drugs	biguanides
3160	75	Male	1	DM with any other apart from HTN	33500	9.04	NO	2 antibiotic classed	2	4	NO	0	4	4	oral	Biguanide + sulfonylureas	>40 years	NO	NO	>40 yrs	>or equal to 4	none	> or equal to 4 drugs	> or equal to 4 drugs	biguanide + sulfonylureas
1689	68	Male	1	DM, HTN, any other (3 or more condns)	33700	9.1	NO	no antibiotic	0	3	NO	0	2	2	no antidiabetic	no antidiabetic	>40 years	NO	NO	>40 yrs	<4 drugs	none	<4 (0 to 3) drugs	<4 drugs	no antidiabetic
1048	79	Female	1	DM alone	33800	9.13	NO	no antibiotic	0	3	NO	0	3	3	oral	Biguanide + sulfonylureas	>40 years	NO	NO	>40 yrs	<4 drugs	none	<4 (0 to 3) drugs	<4 drugs	biguanide + sulfonylureas
4069	80	Female	1	DM alone	33900	9.15	NO	Penicillin	1	4	NO	0	4	4	oral	Biguanides	>40 years	NO	NO	>40 yrs	>or equal to 4	none	> or equal to 4 drugs	> or equal to 4 drugs	biguanides
13	70	Female	1	DM with any other apart from HTN	34000	9.18	NO	antimalarials	0	3	NO	0	3	3	oral	Biguanides	>40 years	NO	NO	>40 yrs	<4 drugs	none	<4 (0 to 3) drugs	<4 drugs	biguanides
14	50	Male	1	DM with any other apart from HTN	34000	9.18	NO	antimalarials	0	3	NO	0	3	3	oral	Biguanide + sulfonylureas	>40 years	NO	NO	>40 yrs	<4 drugs	none	<4 (0 to 3) drugs	<4 drugs	biguanide + sulfonylureas
1064	56	Male	1	DM alone	34000	9.18	NO	no antibiotic	1	3	NO	0	3	2	oral	Biguanides	>40 years	NO	NO	>40 yrs	<4 drugs	none	<4 (0 to 3) drugs	<4 drugs	biguanides
1251	63	Male	1	DM alone	34000	9.18	NO	2 antibiotic classed	2	5	NO	0	5	5	oral	Biguanide + sulfonylureas	>40 years	NO	NO	>40 yrs	>or equal to 4	none	> or equal to 4 drugs	> or equal to 4 drugs	biguanide + sulfonylureas
1301	54	Male	2	DM alone	34000	9.18	NO	antimalarials	0	3	NO	0	3	3	oral	Biguanide + sulfonylureas	>40 years	NO	NO	>40 yrs	<4 drugs	none	<4 (0 to 3) drugs	<4 drugs	biguanide + sulfonylureas
1335	38	Male	1	DM alone	34000	9.18	NO	Penicillin	1	4	NO	0	3	3	oral	Biguanide + sulfonylureas	30 to 40 years	NO	NO	30 to 40 yrs	>or equal to 4	none	<4 (0 to 3) drugs	<4 drugs	biguanide + sulfonylureas
1383	38	Male	1	DM alone	34000	9.18	NO	Penicillin	1	4	NO	0	4	4	oral	Biguanide + sulfonylureas	30 to 40 years	NO	NO	30 to 40 yrs	>or equal to 4	none	> or equal to 4 drugs	> or equal to 4 drugs	biguanide + sulfonylureas
1672	60	Male	2	DM alone	34000	9.18	NO	no antibiotic	0	3	YES	1	3	3	injectable	mixtard	>40 years	NO	NO	>40 yrs	<4 drugs	more than 1	<4 (0 to 3) drugs	<4 drugs	insulin
1763	80	Male	2	DM with any other apart from HTN	34000	9.18	NO	2 antibiotic classed	2	5	NO	0	5	5	oral	Biguanide + sulfonylureas	>40 years	NO	NO	>40 yrs	>or equal to 4	none	> or equal to 4 drugs	> or equal to 4 drugs	biguanide + sulfonylureas
1769	40	Male	1	DM alone	34000	9.18	NO	no antibiotic	0	4	NO	0	4	4	oral	Biguanides	30 to 40 years	NO	NO	30 to 40 yrs	>or equal to 4	none	> or equal to 4 drugs	> or equal to 4 drugs	biguanides
1773	72	Male	1	DM with any other apart from HTN	34000	9.18	NO	antimalarials	0	3	NO	0	3	3	oral	Biguanide + sulfonylureas	>40 years	NO	NO	>40 yrs	<4 drugs	none	<4 (0 to 3) drugs	<4 drugs	biguanide + sulfonylureas
1904	56	Female	1	DM alone	34000	9.18	NO	Penicillin	1	3	NO	0	2	2	oral	Biguanide + sulfonylureas	>40 years	NO	NO	>40 yrs	<4 drugs	none	<4 (0 to 3) drugs	<4 drugs	biguanide + sulfonylureas
2191	58	Male	1	DM alone	34000	9.18	NO	fluoroquinolones	1	3	NO	0	3	3	oral	Biguanide + sulfonylureas	>40 years	NO	NO	>40 yrs	<4 drugs	none	<4 (0 to 3) drugs	<4 drugs	biguanide + sulfonylureas
3165	40	Male	1	DM with any other apart from HTN	34000	9.18	NO	antimalarials	0	3	NO	0	3	3	oral	Biguanide + sulfonylureas	30 to 40 years	NO	NO	30 to 40 yrs	<4 drugs	none	<4 (0 to 3) drugs	<4 drugs	biguanide + sulfonylureas
3166	53	Male	1	DM with any other apart from HTN	34000	9.18	NO	antimalarials	0	3	NO	0	3	3	oral	Biguanide + sulfonylureas	>40 years	NO	NO	>40 yrs	<4 drugs	none	<4 (0 to 3) drugs	<4 drugs	biguanide + sulfonylureas
3167	50	Male	1	DM with any other apart from HTN	34000	9.18	NO	antimalarials	0	3	NO	0	3	3	oral	Biguanide + sulfonylureas	>40 years	NO	NO	>40 yrs	<4 drugs	none	<4 (0 to 3) drugs	<4 drugs	biguanide + sulfonylureas
3989	58	Male	2	DM alone	34000	9.18	NO	antifungals	0	2	NO	0	2	2	oral	Biguanides	>40 years	NO	NO	>40 yrs	<4 drugs	none	<4 (0 to 3) drugs	<4 drugs	biguanides
1099	50	Male	1	DM alone	34200	9.23	NO	no antibiotic	0	4	NO	0	4	4	oral	Biguanide + sulfonylureas	>40 years	NO	NO	>40 yrs	>or equal to 4	none	> or equal to 4 drugs	> or equal to 4 drugs	biguanide + sulfonylureas
1379	50	Female	2	DM alone	34200	9.23	NO	antimalarials	0	4	YES	1	4	4	injectable	mixtard	>40 years	NO	NO	>40 yrs	>or equal to 4	more than 1	> or equal to 4 drugs	> or equal to 4 drugs	insulin
1410	60	Male	2	DM alone	34200	9.23	NO	no antibiotic	0	3	NO	0	3	3	oral	Biguanide + sulfonylureas	>40 years	NO	NO	>40 yrs	<4 drugs	none	<4 (0 to 3) drugs	<4 drugs	biguanide + sulfonylureas
1497	42	Male	2	DM alone	34200	9.23	NO	no antibiotic	0	3	NO	0	3	3	oral	Biguanide + sulfonylureas	>40 years	NO	NO	>40 yrs	<4 drugs	none	<4 (0 to 3) drugs	<4 drugs	biguanide + sulfonylureas
3677	58	Female	1	DM alone	34200	9.23	NO	no antibiotic	0	3	NO	0	3	3	oral	Biguanide + sulfonylureas	>40 years	NO	NO	>40 yrs	<4 drugs	none	<4 (0 to 3) drugs	<4 drugs	biguanide + sulfonylureas
3678	45	Female	1	DM alone	34200	9.23	NO	no antibiotic	0	3	NO	0	3	3	oral	Biguanide + sulfonylureas	>40 years	NO	NO	>40 yrs	<4 drugs	none	<4 (0 to 3) drugs	<4 drugs	biguanide + sulfonylureas
3897	48	Male	2	DM alone	34200	9.23	NO	no antibiotic	0	4	YES	2	3	3	oral	Biguanide + sulfonylureas	>40 years	NO	NO	>40 yrs	>or equal to 4	more than 1	<4 (0 to 3) drugs	<4 drugs	biguanide + sulfonylureas
3928	68	Male	1	DM alone	34200	9.23	NO	no antibiotic	0	3	NO	0	3	3	oral	Biguanide + sulfonylureas	>40 years	NO	NO	>40 yrs	<4 drugs	none	<4 (0 to 3) drugs	<4 drugs	biguanide + sulfonylureas
4001	64	Male	1	DM alone	34200	9.23	NO	nitroimidazoles	1	3	NO	0	3	3	oral	sulfonyl ureas	>40 years	NO	NO	>40 yrs	<4 drugs	none	<4 (0 to 3) drugs	<4 drugs	sulfonylureas
1088	50	Male	1	DM alone	34500	9.31	NO	no antibiotic	0	3	NO	0	2	2	oral	Biguanides	>40 years	NO	NO	>40 yrs	<4 drugs	none	<4 (0 to 3) drugs	<4 drugs	biguanides
1406	59	Male	1	DM and HTN	34500	9.31	NO	no antibiotic	0	4	NO	0	4	4	oral	Biguanide + sulfonylureas	>40 years	NO	NO	>40 yrs	>or equal to 4	none	> or equal to 4 drugs	> or equal to 4 drugs	biguanide + sulfonylureas
1772	50	Male	2	DM alone	34500	9.31	NO	no antibiotic	0	4	NO	0	3	3	oral	Biguanide + sulfonylureas	>40 years	NO	NO	>40 yrs	>or equal to 4	none	<4 (0 to 3) drugs	<4 drugs	biguanide + sulfonylureas
1795	61	Male	2	DM and HTN	34500	9.31	NO	no antibiotic	0	3	NO	0	3	3	oral	Biguanides	>40 years	NO	NO	>40 yrs	<4 drugs	none	<4 (0 to 3) drugs	<4 drugs	biguanides
1968	52	Female	1	DM alone	34500	9.31	NO	2 antibiotic classed	2	4	NO	0	4	4	oral	Biguanide + sulfonylureas	>40 years	NO	NO	>40 yrs	>or equal to 4	none	> or equal to 4 drugs	> or equal to 4 drugs	biguanide + sulfonylureas
1981	50	Male	1	DM alone	34600	9.34	NO	2 antibiotic classed	2	4	NO	0	3	3	no antidiabetic	no antidiabetic	>40 years	NO	NO	>40 yrs	>or equal to 4	none	<4 (0 to 3) drugs	<4 drugs	no antidiabetic
3977	63	Male	1	DM alone	34900	9.42	NO	antimalarials	0	4	NO	0	4	4	oral	Biguanide + sulfonylureas	>40 years	NO	NO	>40 yrs	>or equal to 4	none	> or equal to 4 drugs	> or equal to 4 drugs	biguanide + sulfonylureas
12	63	Male	1	DM, HTN, any other (3 or more condns)	35000	9.45	NO	antimalarials	0	3	YES	1	3	3	injectable	mixtard	>40 years	NO	NO	>40 yrs	<4 drugs	more than 1	<4 (0 to 3) drugs	<4 drugs	insulin
1225	74	Male	2	DM and HTN	35000	9.45	NO	Penicillin	1	3	YES	1	3	2	injectable	mixtard	>40 years	NO	NO	>40 yrs	<4 drugs	more than 1	<4 (0 to 3) drugs	<4 drugs	insulin
1333	61	Female	1	DM with any other apart from HTN	35000	9.45	NO	antimalarials	0	4	NO	0	4	4	oral	Biguanide + sulfonylureas	>40 years	NO	NO	>40 yrs	>or equal to 4	none	> or equal to 4 drugs	> or equal to 4 drugs	biguanide + sulfonylureas
1334	48	Female	1	DM and HTN	35000	9.45	NO	antimalarials	0	4	NO	0	4	4	oral	Biguanide + sulfonylureas	>40 years	NO	NO	>40 yrs	>or equal to 4	none	> or equal to 4 drugs	> or equal to 4 drugs	biguanide + sulfonylureas
1721	60	Male	1	DM alone	35000	9.45	NO	no antibiotic	0	3	NO	0	2	2	oral	Biguanide + sulfonylureas	>40 years	NO	NO	>40 yrs	<4 drugs	none	<4 (0 to 3) drugs	<4 drugs	biguanide + sulfonylureas
1997	40	Male	2	DM and HTN	35000	9.45	NO	no antibiotic	0	4	NO	0	2	2	oral	Biguanide + sulfonylureas	30 to 40 years	NO	NO	30 to 40 yrs	>or equal to 4	none	<4 (0 to 3) drugs	<4 drugs	biguanide + sulfonylureas
3307	60	Male	1	DM, HTN, any other (3 or more condns)	35000	9.45	NO	Penicillin	1	5	NO	0	5	5	oral	Biguanides	>40 years	NO	NO	>40 yrs	>or equal to 4	none	> or equal to 4 drugs	> or equal to 4 drugs	biguanides
2846	52	Male	1	DM and HTN	35200	9.5	NO	no antibiotic	0	3	NO	0	1	1	oral	Biguanide + sulfonylureas	>40 years	NO	NO	>40 yrs	<4 drugs	none	<4 (0 to 3) drugs	<4 drugs	biguanide + sulfonylureas
11	42	Male	2	DM with any other apart from HTN	35300	9.53	NO	antimalarials	0	4	NO	0	4	4	oral	Biguanide + sulfonylureas	>40 years	NO	NO	>40 yrs	>or equal to 4	none	> or equal to 4 drugs	> or equal to 4 drugs	biguanide + sulfonylureas
3629	65	Female	1	DM, HTN, any other (3 or more condns)	35300	9.53	NO	no antibiotic	0	4	YES	2	2	1	injectable	mixtard	>40 years	NO	NO	>40 yrs	>or equal to 4	more than 1	<4 (0 to 3) drugs	<4 drugs	insulin
356	70	Female	1	DM and HTN	35400	9.56	NO	no antibiotic	0	4	NO	0	4	4	oral	Biguanides	>40 years	NO	NO	>40 yrs	>or equal to 4	none	> or equal to 4 drugs	> or equal to 4 drugs	biguanides
1806	51	Male	1	DM, HTN, any other (3 or more condns)	35400	9.56	NO	antimalarials	0	4	NO	0	4	4	oral	Biguanide + sulfonylureas	>40 years	NO	NO	>40 yrs	>or equal to 4	none	> or equal to 4 drugs	> or equal to 4 drugs	biguanide + sulfonylureas
1674	47	Male	1	DM alone	35500	9.58	NO	no antibiotic	0	3	YES	1	2	2	oral+injectable	BIguanide + insulin	>40 years	NO	NO	>40 yrs	<4 drugs	more than 1	<4 (0 to 3) drugs	<4 drugs	insulin
1703	41	Male	2	DM with any other apart from HTN	35500	9.58	NO	antimalarials	0	4	NO	0	3	3	oral	Biguanide + sulfonylureas	>40 years	NO	NO	>40 yrs	>or equal to 4	none	<4 (0 to 3) drugs	<4 drugs	biguanide + sulfonylureas
3161	53	Male	1	DM, HTN, any other (3 or more condns)	35500	9.58	NO	2 antibiotic classed	2	4	NO	0	4	4	oral	Biguanide + sulfonylureas	>40 years	NO	NO	>40 yrs	>or equal to 4	none	> or equal to 4 drugs	> or equal to 4 drugs	biguanide + sulfonylureas
2044	52	Male	2	DM alone	35600	9.61	NO	fluoroquinolones	1	3	NO	0	3	3	oral	Biguanide + sulfonylureas	>40 years	NO	NO	>40 yrs	<4 drugs	none	<4 (0 to 3) drugs	<4 drugs	biguanide + sulfonylureas
3171	26	Male	2	DM alone	35900	9.69	NO	no antibiotic	0	4	NO	0	3	3	oral	Biguanide + sulfonylureas	20 to 29 years	NO	NO	10 to 29 yrs	>or equal to 4	none	<4 (0 to 3) drugs	<4 drugs	biguanide + sulfonylureas
457	44	Male	2	DM alone	36000	9.72	NO	no antibiotic	0	3	NO	0	3	3	no antidiabetic	no antidiabetic	>40 years	NO	NO	>40 yrs	<4 drugs	none	<4 (0 to 3) drugs	<4 drugs	no antidiabetic
580	80	Female	1	DM alone	36000	9.72	NO	no antibiotic	0	2	NO	0	2	2	no antidiabetic	no antidiabetic	>40 years	NO	NO	>40 yrs	<4 drugs	none	<4 (0 to 3) drugs	<4 drugs	no antidiabetic
630	54	Female	1	DM alone	36000	9.72	NO	no antibiotic	0	2	NO	0	2	2	no antidiabetic	no antidiabetic	>40 years	NO	NO	>40 yrs	<4 drugs	none	<4 (0 to 3) drugs	<4 drugs	no antidiabetic
632	44	Male	2	DM alone	36000	9.72	NO	no antibiotic	0	3	NO	0	3	3	oral	Biguanide + sulfonylureas	>40 years	NO	NO	>40 yrs	<4 drugs	none	<4 (0 to 3) drugs	<4 drugs	biguanide + sulfonylureas
811	40	Female	1	DM alone	36000	9.72	NO	no antibiotic	0	3	NO	0	2	2	oral	Biguanide + sulfonylureas	30 to 40 years	NO	NO	30 to 40 yrs	<4 drugs	none	<4 (0 to 3) drugs	<4 drugs	biguanide + sulfonylureas
1052	49	Female	2	DM alone	36000	9.72	NO	no antibiotic	0	3	NO	0	2	2	oral	Biguanides	>40 years	NO	NO	>40 yrs	<4 drugs	none	<4 (0 to 3) drugs	<4 drugs	biguanides
1368	40	Female	1	DM alone	36000	9.72	NO	no antibiotic	0	4	NO	0	4	4	oral	Biguanide + sulfonylureas	30 to 40 years	NO	NO	30 to 40 yrs	>or equal to 4	none	> or equal to 4 drugs	> or equal to 4 drugs	biguanide + sulfonylureas
1476	45	Female	1	DM and HTN	36000	9.72	NO	no antibiotic	0	3	NO	0	3	3	oral	Biguanide + sulfonylureas	>40 years	NO	NO	>40 yrs	<4 drugs	none	<4 (0 to 3) drugs	<4 drugs	biguanide + sulfonylureas
1528	70	Male	1	DM and HTN	36000	9.72	NO	no antibiotic	0	3	NO	0	3	3	oral	Biguanide + sulfonylureas	>40 years	NO	NO	>40 yrs	<4 drugs	none	<4 (0 to 3) drugs	<4 drugs	biguanide + sulfonylureas
1570	72	Male	2	DM alone	36000	9.72	NO	no antibiotic	0	4	NO	0	4	4	oral	Biguanide + sulfonylureas	>40 years	NO	NO	>40 yrs	>or equal to 4	none	> or equal to 4 drugs	> or equal to 4 drugs	biguanide + sulfonylureas
1615	54	Male	1	DM and HTN	36000	9.72	NO	no antibiotic	0	3	NO	0	3	3	no antidiabetic	no antidiabetic	>40 years	NO	NO	>40 yrs	<4 drugs	none	<4 (0 to 3) drugs	<4 drugs	no antidiabetic
1631	57	Female	1	DM and HTN	36000	9.72	NO	no antibiotic	0	3	NO	0	3	3	oral	Biguanide + sulfonylureas	>40 years	NO	NO	>40 yrs	<4 drugs	none	<4 (0 to 3) drugs	<4 drugs	biguanide + sulfonylureas
1664	52	Female		DM alone	36000	9.72	NO	no antibiotic	0	3	NO	0	3	3	oral	Biguanide + sulfonylureas	>40 years	NO	NO	>40 yrs	<4 drugs	none	<4 (0 to 3) drugs	<4 drugs	biguanide + sulfonylureas
1680	45	Male	2	DM alone	36000	9.72	NO	no antibiotic	0	2	NO	0	1	1	oral	Biguanides	>40 years	NO	NO	>40 yrs	<4 drugs	none	<4 (0 to 3) drugs	<4 drugs	biguanides
1784	66	Male	1	DM alone	36000	9.72	NO	nitroimidazoles	1	4	NO	0	4	4	oral	Biguanide + sulfonylureas	>40 years	NO	NO	>40 yrs	>or equal to 4	none	> or equal to 4 drugs	> or equal to 4 drugs	biguanide + sulfonylureas
1816	51	Female	1	DM and HTN	36000	9.72	NO	no antibiotic	0	3	NO	0	2	2	oral	Biguanide + sulfonylureas	>40 years	NO	NO	>40 yrs	<4 drugs	none	<4 (0 to 3) drugs	<4 drugs	biguanide + sulfonylureas
1817	52	Male	1	DM and HTN	36000	9.72	NO	no antibiotic	0	1	NO	0	1	1	oral	Biguanides	>40 years	NO	NO	>40 yrs	<4 drugs	none	<4 (0 to 3) drugs	<4 drugs	biguanides
1819	40	Male	2	DM and HTN	36000	9.72	NO	no antibiotic	0	3	NO	0	3	3	oral	Biguanide + sulfonylureas	30 to 40 years	NO	NO	30 to 40 yrs	<4 drugs	none	<4 (0 to 3) drugs	<4 drugs	biguanide + sulfonylureas
1822	59	Male	2	DM and HTN	36000	9.72	NO	no antibiotic	0	2	NO	0	2	2	oral	Biguanides	>40 years	NO	NO	>40 yrs	<4 drugs	none	<4 (0 to 3) drugs	<4 drugs	biguanides
1823	60	Female	1	DM alone	36000	9.72	NO	no antibiotic	0	3	NO	0	3	3	oral	Biguanide + sulfonylureas	>40 years	NO	NO	>40 yrs	<4 drugs	none	<4 (0 to 3) drugs	<4 drugs	biguanide + sulfonylureas
1829	35	Male	2	DM alone	36000	9.72	NO	no antibiotic	0	3	NO	0	2	2	oral	Biguanide + sulfonylureas	30 to 40 years	NO	NO	30 to 40 yrs	<4 drugs	none	<4 (0 to 3) drugs	<4 drugs	biguanide + sulfonylureas
1830	48	Female	2	DM and HTN	36000	9.72	NO	no antibiotic	0	2	NO	0	2	2	oral	Biguanides	>40 years	NO	NO	>40 yrs	<4 drugs	none	<4 (0 to 3) drugs	<4 drugs	biguanides
1840	52	Male	1	DM and HTN	36000	9.72	NO	no antibiotic	0	3	NO	0	3	3	oral	Biguanides	>40 years	NO	NO	>40 yrs	<4 drugs	none	<4 (0 to 3) drugs	<4 drugs	biguanides
1843	80	Female	1	DM and HTN	36000	9.72	NO	no antibiotic	0	3	NO	0	3	3	oral	Biguanide + sulfonylureas	>40 years	NO	NO	>40 yrs	<4 drugs	none	<4 (0 to 3) drugs	<4 drugs	biguanide + sulfonylureas
1862	60	Male	2	DM alone	36000	9.72	NO	no antibiotic	0	3	NO	0	3	3	oral	Biguanide + sulfonylureas	>40 years	NO	NO	>40 yrs	<4 drugs	none	<4 (0 to 3) drugs	<4 drugs	biguanide + sulfonylureas
1915	46	Female	1	DM alone	36000	9.72	NO	no antibiotic	0	3	NO	0	3	3	oral	Biguanide + sulfonylureas	>40 years	NO	NO	>40 yrs	<4 drugs	none	<4 (0 to 3) drugs	<4 drugs	biguanide + sulfonylureas
1951	40	Male	1	DM alone	36000	9.72	NO	Penicillin	1	4	NO	0	3	3	oral	Biguanide + sulfonylureas	30 to 40 years	NO	NO	30 to 40 yrs	>or equal to 4	none	<4 (0 to 3) drugs	<4 drugs	biguanide + sulfonylureas
1994	67	Female	1	DM and HTN	36000	9.72	NO	no antibiotic	0	3	NO	0	3	3	oral	Biguanides	>40 years	NO	NO	>40 yrs	<4 drugs	none	<4 (0 to 3) drugs	<4 drugs	biguanides
2058	61	Male	1	DM alone	36000	9.72	NO	no antibiotic	0	3	NO	0	3	3	oral	Biguanide + sulfonylureas	>40 years	NO	NO	>40 yrs	<4 drugs	none	<4 (0 to 3) drugs	<4 drugs	biguanide + sulfonylureas
2332	50	Female	2	DM alone	36000	9.72	NO	no antibiotic	0	3	NO	0	2	2	oral	Biguanide + sulfonylureas	>40 years	NO	NO	>40 yrs	<4 drugs	none	<4 (0 to 3) drugs	<4 drugs	biguanide + sulfonylureas
2370	36	Female	2	DM and HTN	36000	9.72	NO	no antibiotic	0	3	NO	0	3	3	oral	Biguanide + sulfonylureas	30 to 40 years	NO	NO	30 to 40 yrs	<4 drugs	none	<4 (0 to 3) drugs	<4 drugs	biguanide + sulfonylureas
2495	56	Female	1	DM and HTN	36000	9.72	NO	no antibiotic	0	3	NO	0	2	2	no antidiabetic	no antidiabetic	>40 years	NO	NO	>40 yrs	<4 drugs	none	<4 (0 to 3) drugs	<4 drugs	no antidiabetic
2589	59	Male	2	DM alone	36000	9.72	NO	no antibiotic	0	4	NO	0	3	3	oral	Biguanide + sulfonylureas	>40 years	NO	NO	>40 yrs	>or equal to 4	none	<4 (0 to 3) drugs	<4 drugs	biguanide + sulfonylureas
2930	52	Male	1	DM and HTN	36000	9.72	NO	no antibiotic	0	2	NO	0	2	2	oral	Biguanides	>40 years	NO	NO	>40 yrs	<4 drugs	none	<4 (0 to 3) drugs	<4 drugs	biguanides
3180	42	Male	1	DM and HTN	36000	9.72	NO	no antibiotic	0	3	NO	0	3	3	oral	Biguanide + sulfonylureas	>40 years	NO	NO	>40 yrs	<4 drugs	none	<4 (0 to 3) drugs	<4 drugs	biguanide + sulfonylureas
3184	55	Female	1	DM and HTN	36000	9.72	NO	no antibiotic	0	3	NO	0	3	3	oral	Biguanide + sulfonylureas	>40 years	NO	NO	>40 yrs	<4 drugs	none	<4 (0 to 3) drugs	<4 drugs	biguanide + sulfonylureas
3186	46	Male	1	DM and HTN	36000	9.72	NO	no antibiotic	0	3	NO	0	3	3	oral	Biguanide + sulfonylureas	>40 years	NO	NO	>40 yrs	<4 drugs	none	<4 (0 to 3) drugs	<4 drugs	biguanide + sulfonylureas
3692	56	Male	1	DM and HTN	36000	9.72	NO	no antibiotic	0	3	NO	0	3	3	oral	Biguanide + sulfonylureas	>40 years	NO	NO	>40 yrs	<4 drugs	none	<4 (0 to 3) drugs	<4 drugs	biguanide + sulfonylureas
3694	69	Male	1	DM, HTN, any other (3 or more condns)	36000	9.72	NO	no antibiotic	0	4	NO	0	3	3	oral	Biguanide + sulfonylureas	>40 years	NO	NO	>40 yrs	>or equal to 4	none	<4 (0 to 3) drugs	<4 drugs	biguanide + sulfonylureas
3728	80	Female	2	DM and HTN	36000	9.72	NO	no antibiotic	0	3	NO	0	3	3	oral	Biguanide + sulfonylureas	>40 years	NO	NO	>40 yrs	<4 drugs	none	<4 (0 to 3) drugs	<4 drugs	biguanide + sulfonylureas
3729	70	Male	1	DM and HTN	36000	9.72	NO	no antibiotic	0	3	NO	0	3	3	oral	Biguanide + sulfonylureas	>40 years	NO	NO	>40 yrs	<4 drugs	none	<4 (0 to 3) drugs	<4 drugs	biguanide + sulfonylureas
3816	61	Male	2	DM and HTN	36000	9.72	NO	no antibiotic	0	3	YES	1	3	3	injectable	mixtard	>40 years	NO	NO	>40 yrs	<4 drugs	more than 1	<4 (0 to 3) drugs	<4 drugs	insulin
3974	50	Male	2	DM alone	36000	9.72	NO	no antibiotic	0	3	NO	0	3	3	oral	Biguanide + sulfonylureas	>40 years	NO	NO	>40 yrs	<4 drugs	none	<4 (0 to 3) drugs	<4 drugs	biguanide + sulfonylureas
3601	37	Male	1	DM and HTN	36150	9.76	NO	no antibiotic	0	3	NO	0	3	3	no antidiabetic	no antidiabetic	30 to 40 years	NO	NO	30 to 40 yrs	<4 drugs	none	<4 (0 to 3) drugs	<4 drugs	no antidiabetic
1685	65	Male	2	DM and HTN	36400	9.83	NO	no antibiotic	0	4	NO	0	3	3	oral	Biguanide + sulfonylureas	>40 years	NO	NO	>40 yrs	>or equal to 4	none	<4 (0 to 3) drugs	<4 drugs	biguanide + sulfonylureas
1865	70	Male	2	DM, HTN, any other (3 or more condns)	36400	9.83	NO	antimalarials	0	5	NO	0	5	5	oral	Biguanide + sulfonylureas	>40 years	NO	NO	>40 yrs	>or equal to 4	none	> or equal to 4 drugs	> or equal to 4 drugs	biguanide + sulfonylureas
2137	50	Male	1	DM, HTN, any other (3 or more condns)	36400	9.83	NO	nitroimidazoles	1	6	NO	0	5	5	no antidiabetic	no antidiabetic	>40 years	NO	NO	>40 yrs	>or equal to 4	none	> or equal to 4 drugs	> or equal to 4 drugs	no antidiabetic
3809	50	Male		DM alone	36450	9.84	NO	Penicillin	1	3	NO	0	2	2	oral	Biguanides	>40 years	NO	NO	>40 yrs	<4 drugs	none	<4 (0 to 3) drugs	<4 drugs	biguanides
505	30	Male	2	DM and HTN	36500	9.85	NO	Penicillin	1	3	YES	1	2	2	injectable	mixtard	30 to 40 years	NO	NO	30 to 40 yrs	<4 drugs	more than 1	<4 (0 to 3) drugs	<4 drugs	insulin
3141	32	Male	1	HTN with any other apart from DM	36500	9.85	NO	2 antibiotic classed	2	5	NO	0	5	5	oral	Biguanide + sulfonylureas	30 to 40 years	NO	NO	30 to 40 yrs	>or equal to 4	none	> or equal to 4 drugs	> or equal to 4 drugs	biguanide + sulfonylureas
1724	63	Male	1	DM and HTN	36600	9.88	NO	fluoroquinolones	1	4	NO	0	3	3	no antidiabetic	no antidiabetic	>40 years	NO	NO	>40 yrs	>or equal to 4	none	<4 (0 to 3) drugs	<4 drugs	no antidiabetic
3241	60	Male	2	DM alone	36700	9.91	NO	no antibiotic	0	5	NO	0	5	5	oral	Biguanide + sulfonylureas	>40 years	NO	NO	>40 yrs	>or equal to 4	none	> or equal to 4 drugs	> or equal to 4 drugs	biguanide + sulfonylureas
1953	56	Male	2	DM with any other apart from HTN	36800	9.94	NO	antimalarials	0	4	NO	0	4	4	oral	Biguanides	>40 years	NO	NO	>40 yrs	>or equal to 4	none	> or equal to 4 drugs	> or equal to 4 drugs	biguanides
1646	70	Male	2	DM with any other apart from HTN	36900	9.96	NO	2 antibiotic classed	2	6	NO	0	6	6	oral	Biguanide + sulfonylureas	>40 years	NO	NO	>40 yrs	>or equal to 4	none	> or equal to 4 drugs	> or equal to 4 drugs	biguanide + sulfonylureas
3699	40	Male	1	DM and HTN	36900	9.96	NO	no antibiotic	0	4	NO	0	4	4	oral	Biguanide + sulfonylureas	30 to 40 years	NO	NO	30 to 40 yrs	>or equal to 4	none	> or equal to 4 drugs	> or equal to 4 drugs	biguanide + sulfonylureas
303	60	Male	1	DM alone	37000	9.99	NO	no antibiotic	0	2	YES	1	2	2	oral+injectable	BIguanide + insulin	>40 years	NO	NO	>40 yrs	<4 drugs	more than 1	<4 (0 to 3) drugs	<4 drugs	insulin
564	49	Female	1	DM and HTN	37000	9.99	NO	no antibiotic	0	2	YES	1	2	2	injectable	fast acting insulin	>40 years	NO	NO	>40 yrs	<4 drugs	more than 1	<4 (0 to 3) drugs	<4 drugs	insulin
1041	75	Male	1	DM alone	37000	9.99	NO	no antibiotic	0	2	NO	0	1	1	oral	Biguanides	>40 years	NO	NO	>40 yrs	<4 drugs	none	<4 (0 to 3) drugs	<4 drugs	biguanides
1053	60	Female	1	DM alone	37000	9.99	NO	Penicillin	1	4	NO	0	4	4	oral	Biguanide + sulfonylureas	>40 years	NO	NO	>40 yrs	>or equal to 4	none	> or equal to 4 drugs	> or equal to 4 drugs	biguanide + sulfonylureas
1090	40	Male	1	DM alone	37000	9.99	NO	no antibiotic	0	2	YES	1	2	2	oral+injectable	BIguanide + insulin	30 to 40 years	NO	NO	30 to 40 yrs	<4 drugs	more than 1	<4 (0 to 3) drugs	<4 drugs	insulin
1223	46	Female	1	DM alone	37000	9.99	NO	antihelminthic	0	2	NO	0	2	2	oral	Biguanides	>40 years	NO	NO	>40 yrs	<4 drugs	none	<4 (0 to 3) drugs	<4 drugs	biguanides
1376	34	Male	1	DM alone	37000	9.99	NO	Penicillin	1	5	NO	0	5	5	oral	Biguanide + sulfonylureas	30 to 40 years	NO	NO	30 to 40 yrs	>or equal to 4	none	> or equal to 4 drugs	> or equal to 4 drugs	biguanide + sulfonylureas
1650	52	Male	1	DM with any other apart from HTN	37000	9.99	NO	fluoroquinolones	1	5	NO	0	5	5	oral	Biguanide + sulfonylureas	>40 years	NO	NO	>40 yrs	>or equal to 4	none	> or equal to 4 drugs	> or equal to 4 drugs	biguanide + sulfonylureas
1831	65	Female	1	DM and HTN	37000	9.99	NO	no antibiotic	0	2	YES	1	2	2	injectable	mixtard	>40 years	NO	NO	>40 yrs	<4 drugs	more than 1	<4 (0 to 3) drugs	<4 drugs	insulin
1856	55	Female	1	DM alone	37000	9.99	NO	no antibiotic	0	3	NO	0	2	2	oral	Biguanides	>40 years	NO	NO	>40 yrs	<4 drugs	none	<4 (0 to 3) drugs	<4 drugs	biguanides
1861	52	Male	2	DM and HTN	37000	9.99	NO	no antibiotic	0	3	NO	0	3	3	oral	Biguanide + sulfonylureas	>40 years	NO	NO	>40 yrs	<4 drugs	none	<4 (0 to 3) drugs	<4 drugs	biguanide + sulfonylureas
1879	66	Female	1	DM, HTN, any other (3 or more condns)	37000	9.99	NO	no antibiotic	0	3	YES	1	3	3	injectable	mixtard	>40 years	NO	NO	>40 yrs	<4 drugs	more than 1	<4 (0 to 3) drugs	<4 drugs	insulin
1880	60	Male	1	DM alone	37000	9.99	NO	no antibiotic	0	2	YES	1	2	2	oral+injectable	BIguanide + insulin	>40 years	NO	NO	>40 yrs	<4 drugs	more than 1	<4 (0 to 3) drugs	<4 drugs	insulin
1883	40	Male	1	DM alone	37000	9.99	NO	no antibiotic	0	3	NO	0	2	2	oral	Biguanide + sulfonylureas	30 to 40 years	NO	NO	30 to 40 yrs	<4 drugs	none	<4 (0 to 3) drugs	<4 drugs	biguanide + sulfonylureas
1884	56	Male	2	DM alone	37000	9.99	NO	no antibiotic	0	3	NO	0	2	2	oral	Biguanide + sulfonylureas	>40 years	NO	NO	>40 yrs	<4 drugs	none	<4 (0 to 3) drugs	<4 drugs	biguanide + sulfonylureas
3361	60	Male	1	DM alone	37000	9.99	NO	no antibiotic	0	2	YES	1	2	2	oral+injectable	BIguanide + insulin	>40 years	NO	NO	>40 yrs	<4 drugs	more than 1	<4 (0 to 3) drugs	<4 drugs	insulin
3894	52	Female	1	DM and HTN	37000	9.99	NO	no antibiotic	0	2	YES	1	2	2	oral+injectable	BIguanide + insulin	>40 years	NO	NO	>40 yrs	<4 drugs	more than 1	<4 (0 to 3) drugs	<4 drugs	insulin
3944	60	Female	1	DM and HTN	37000	9.99	NO	no antibiotic	0	2	YES	1	2	2	oral+injectable	BIguanide + insulin	>40 years	NO	NO	>40 yrs	<4 drugs	more than 1	<4 (0 to 3) drugs	<4 drugs	insulin
3986	69	Female	1	DM alone	37000	9.99	NO	no antibiotic	0	2	YES	1	1	1	injectable	fast acting insulin	>40 years	NO	NO	>40 yrs	<4 drugs	more than 1	<4 (0 to 3) drugs	<4 drugs	insulin
361	67	Female	2	DM and HTN	37400	10.1	NO	no antibiotic	0	4	NO	0	4	4	oral	Biguanide + sulfonylureas	>40 years	NO	NO	>40 yrs	>or equal to 4	none	> or equal to 4 drugs	> or equal to 4 drugs	biguanide + sulfonylureas
362	57	Male	1	DM and HTN	37400	10.1	NO	no antibiotic	0	4	NO	0	4	4	oral	Biguanide + sulfonylureas	>40 years	NO	NO	>40 yrs	>or equal to 4	none	> or equal to 4 drugs	> or equal to 4 drugs	biguanide + sulfonylureas
363	43	Female	1	DM and HTN	37400	10.1	NO	no antibiotic	0	4	NO	0	4	4	oral	Biguanide + sulfonylureas	>40 years	NO	NO	>40 yrs	>or equal to 4	none	> or equal to 4 drugs	> or equal to 4 drugs	biguanide + sulfonylureas
1055	74	Male	2	HTN with any other apart from DM	37500	10.12	NO	fluoroquinolones	1	4	NO	0	2	2	no antidiabetic	no antidiabetic	>40 years	NO	NO	>40 yrs	>or equal to 4	none	<4 (0 to 3) drugs	<4 drugs	no antidiabetic
1355	54	Female	1	DM alone	37500	10.12	NO	no antibiotic	0	4	NO	0	4	4	oral	Biguanide + sulfonylureas	>40 years	NO	NO	>40 yrs	>or equal to 4	none	> or equal to 4 drugs	> or equal to 4 drugs	biguanide + sulfonylureas
1803	52	Male	2	DM with any other apart from HTN	37500	10.12	NO	no antibiotic	0	3	NO	0	2	2	oral	Biguanide + sulfonylureas	>40 years	NO	NO	>40 yrs	<4 drugs	none	<4 (0 to 3) drugs	<4 drugs	biguanide + sulfonylureas
1814	34	Male	2	DM alone	37500	10.12	NO	no antibiotic	0	3	NO	0	3	3	oral	Biguanides	30 to 40 years	NO	NO	30 to 40 yrs	<4 drugs	none	<4 (0 to 3) drugs	<4 drugs	biguanides
1892	64	Female	1	DM and HTN	37500	10.12	NO	no antibiotic	0	4	NO	0	4	4	oral	Biguanide + sulfonylureas	>40 years	NO	NO	>40 yrs	>or equal to 4	none	> or equal to 4 drugs	> or equal to 4 drugs	biguanide + sulfonylureas
1897	80	Female	1	DM alone	37500	10.12	NO	fluoroquinolones	1	3	NO	0	2	2	no antidiabetic	no antidiabetic	>40 years	NO	NO	>40 yrs	<4 drugs	none	<4 (0 to 3) drugs	<4 drugs	no antidiabetic
3731	60	Male	2	DM with any other apart from HTN	37500	10.12	NO	2 antibiotic classed	2	5	NO	0	5	5	oral	Biguanide + sulfonylureas	>40 years	NO	NO	>40 yrs	>or equal to 4	none	> or equal to 4 drugs	> or equal to 4 drugs	biguanide + sulfonylureas
3208	46	Male	1	DM with any other apart from HTN	37900	10.23	NO	Penicillin	1	5	NO	0	5	5	oral	Biguanide + sulfonylureas	>40 years	NO	NO	>40 yrs	>or equal to 4	none	> or equal to 4 drugs	> or equal to 4 drugs	biguanide + sulfonylureas
3210	40	Male	1	DM with any other apart from HTN	37900	10.23	NO	Penicillin	1	5	NO	0	5	5	oral	Biguanide + sulfonylureas	30 to 40 years	NO	NO	30 to 40 yrs	>or equal to 4	none	> or equal to 4 drugs	> or equal to 4 drugs	biguanide + sulfonylureas
3211	40	Male	1	DM with any other apart from HTN	37900	10.23	NO	Penicillin	1	5	NO	0	5	5	oral	Biguanide + sulfonylureas	30 to 40 years	NO	NO	30 to 40 yrs	>or equal to 4	none	> or equal to 4 drugs	> or equal to 4 drugs	biguanide + sulfonylureas
1091	53	Male	1	DM alone	38000	10.26	NO	no antibiotic	0	2	NO	0	1	1	oral	Biguanides	>40 years	NO	NO	>40 yrs	<4 drugs	none	<4 (0 to 3) drugs	<4 drugs	biguanides
1442	59	Female	1	DM and HTN	38000	10.26	NO	no antibiotic	0	3	NO	0	2	2	oral	Biguanide + sulfonylureas	>40 years	NO	NO	>40 yrs	<4 drugs	none	<4 (0 to 3) drugs	<4 drugs	biguanide + sulfonylureas
1952	40	Male	2	DM and HTN	38000	10.26	NO	no antibiotic	0	3	NO	0	2	2	oral	Biguanide + sulfonylureas	30 to 40 years	NO	NO	30 to 40 yrs	<4 drugs	none	<4 (0 to 3) drugs	<4 drugs	biguanide + sulfonylureas
3215	75	Male	1	DM with any other apart from HTN	38000	10.26	NO	no antibiotic	0	2	NO	0	1	1	oral	Biguanides	>40 years	NO	NO	>40 yrs	<4 drugs	none	<4 (0 to 3) drugs	<4 drugs	biguanides
3216	72	Male	1	DM alone	38000	10.26	NO	Penicillin	1	4	NO	0	4	4	oral	Biguanide + sulfonylureas	>40 years	NO	NO	>40 yrs	>or equal to 4	none	> or equal to 4 drugs	> or equal to 4 drugs	biguanide + sulfonylureas
22	31	Female	1	DM alone	38200	10.31	NO	no antibiotic	0	3	YES	1	3	3	oral+injectable	BIguanide + insulin	30 to 40 years	NO	NO	30 to 40 yrs	<4 drugs	more than 1	<4 (0 to 3) drugs	<4 drugs	insulin
1908	65	Male	1	DM, HTN, any other (3 or more condns)	38200	10.31	NO	no antibiotic	0	3	NO	0	2	2	oral	Biguanides	>40 years	NO	NO	>40 yrs	<4 drugs	none	<4 (0 to 3) drugs	<4 drugs	biguanides
3105	60	Male	1	DM alone	38400	10.37	NO	no antibiotic	0	3	NO	0	2	2	oral	Biguanide + sulfonylureas	>40 years	NO	NO	>40 yrs	<4 drugs	none	<4 (0 to 3) drugs	<4 drugs	biguanide + sulfonylureas
3433	60	Male	1	DM alone	38400	10.37	NO	Penicillin	1	3	NO	0	3	3	oral	Biguanide + sulfonylureas	>40 years	NO	NO	>40 yrs	<4 drugs	none	<4 (0 to 3) drugs	<4 drugs	biguanide + sulfonylureas
3434	60	Female	1	DM alone	38400	10.37	NO	Penicillin	1	3	NO	0	3	3	oral	Biguanide + sulfonylureas	>40 years	NO	NO	>40 yrs	<4 drugs	none	<4 (0 to 3) drugs	<4 drugs	biguanide + sulfonylureas
1875	45	Female	2	DM alone	38500	10.39	NO	no antibiotic	0	5	NO	0	5	5	oral	Biguanide + sulfonylureas	>40 years	NO	NO	>40 yrs	>or equal to 4	none	> or equal to 4 drugs	> or equal to 4 drugs	biguanide + sulfonylureas
2084	50	Male	1	DM and HTN	38500	10.39	NO	no antibiotic	0	4	NO	0	2	2	no antidiabetic	no antidiabetic	>40 years	NO	NO	>40 yrs	>or equal to 4	none	<4 (0 to 3) drugs	<4 drugs	no antidiabetic
2514	60	Male	1	DM alone	38500	10.39	NO	no antibiotic	0	3	YES	1	3	3	oral+injectable	BIguanide + insulin	>40 years	NO	NO	>40 yrs	<4 drugs	more than 1	<4 (0 to 3) drugs	<4 drugs	insulin
4073	69	Female	2	DM and HTN	38800	10.48	NO	no antibiotic	0	3	NO	0	3	3	oral	Biguanides	>40 years	NO	NO	>40 yrs	<4 drugs	none	<4 (0 to 3) drugs	<4 drugs	biguanides
4088	52	Male	1	DM and HTN	38800	10.48	NO	no antibiotic	0	3	NO	0	3	3	no antidiabetic	no antidiabetic	>40 years	NO	NO	>40 yrs	<4 drugs	none	<4 (0 to 3) drugs	<4 drugs	no antidiabetic
666	42	Female	1	DM alone	39000	10.53	NO	no antibiotic	0	2	YES	1	1	1	injectable	mixtard	>40 years	NO	NO	>40 yrs	<4 drugs	more than 1	<4 (0 to 3) drugs	<4 drugs	insulin
733	55	Female	1	DM and HTN	39000	10.53	NO	no antibiotic	0	3	NO	0	3	3	oral	Biguanide + sulfonylureas	>40 years	NO	NO	>40 yrs	<4 drugs	none	<4 (0 to 3) drugs	<4 drugs	biguanide + sulfonylureas
1072	59	Male	2	DM and HTN	39000	10.53	NO	no antibiotic	0	4	NO	0	4	4	oral	Biguanide + sulfonylureas	>40 years	NO	NO	>40 yrs	>or equal to 4	none	> or equal to 4 drugs	> or equal to 4 drugs	biguanide + sulfonylureas
1299	44	Male	1	DM alone	39000	10.53	NO	no antibiotic	0	3	NO	0	3	3	oral	Biguanide + sulfonylureas	>40 years	NO	NO	>40 yrs	<4 drugs	none	<4 (0 to 3) drugs	<4 drugs	biguanide + sulfonylureas
1732	43	Male	1	DM alone	39000	10.53	NO	no antibiotic	0	2	NO	0	2	2	no antidiabetic	no antidiabetic	>40 years	NO	NO	>40 yrs	<4 drugs	none	<4 (0 to 3) drugs	<4 drugs	no antidiabetic
1743	58	Female	2	DM alone	39000	10.53	NO	no antibiotic	0	3	NO	0	3	3	oral	Biguanide + sulfonylureas	>40 years	NO	NO	>40 yrs	<4 drugs	none	<4 (0 to 3) drugs	<4 drugs	biguanide + sulfonylureas
1744	60	Female	1	DM alone	39000	10.53	NO	no antibiotic	0	3	NO	0	3	3	oral	Biguanide + sulfonylureas	>40 years	NO	NO	>40 yrs	<4 drugs	none	<4 (0 to 3) drugs	<4 drugs	biguanide + sulfonylureas
1745	50	Female	1	DM alone	39000	10.53	NO	no antibiotic	0	3	NO	0	3	3	oral	Biguanide + sulfonylureas	>40 years	NO	NO	>40 yrs	<4 drugs	none	<4 (0 to 3) drugs	<4 drugs	biguanide + sulfonylureas
1751	55	Male	1	DM and HTN	39000	10.53	NO	no antibiotic	0	3	NO	0	2	2	oral	Biguanide + sulfonylureas	>40 years	NO	NO	>40 yrs	<4 drugs	none	<4 (0 to 3) drugs	<4 drugs	biguanide + sulfonylureas
1899	47	Male	2	DM alone	39000	10.53	NO	no antibiotic	0	3	NO	0	1	1	oral	Biguanides	>40 years	NO	NO	>40 yrs	<4 drugs	none	<4 (0 to 3) drugs	<4 drugs	biguanides
1928	50	Male	2	DM and HTN	39000	10.53	NO	no antibiotic	0	3	NO	0	1	1	no antidiabetic	no antidiabetic	>40 years	NO	NO	>40 yrs	<4 drugs	none	<4 (0 to 3) drugs	<4 drugs	no antidiabetic
1960	60	Male	1	DM, HTN, any other (3 or more condns)	39000	10.53	NO	no antibiotic	0	5	NO	0	3	3	oral	Biguanides	>40 years	NO	NO	>40 yrs	>or equal to 4	none	<4 (0 to 3) drugs	<4 drugs	biguanides
1980	70	Male	2	DM alone	39000	10.53	NO	no antibiotic	0	3	NO	0	2	2	oral	Biguanides	>40 years	NO	NO	>40 yrs	<4 drugs	none	<4 (0 to 3) drugs	<4 drugs	biguanides
2022	57	Male	1	DM alone	39000	10.53	NO	no antibiotic	0	3	NO	0	3	3	no antidiabetic	no antidiabetic	>40 years	NO	NO	>40 yrs	<4 drugs	none	<4 (0 to 3) drugs	<4 drugs	no antidiabetic
2066	60	Male	1	DM alone	39000	10.53	NO	no antibiotic	0	4	NO	0	2	2	oral	Biguanide + sulfonylureas	>40 years	NO	NO	>40 yrs	>or equal to 4	none	<4 (0 to 3) drugs	<4 drugs	biguanide + sulfonylureas
2804	72	Female	2	DM and HTN	39000	10.53	NO	no antibiotic	0	5	NO	0	3	3	oral	Biguanide + sulfonylureas	>40 years	NO	NO	>40 yrs	>or equal to 4	none	<4 (0 to 3) drugs	<4 drugs	biguanide + sulfonylureas
3347	60	Male	2	DM alone	39000	10.53	NO	no antibiotic	0	3	NO	0	3	3	oral	Biguanide + sulfonylureas	>40 years	NO	NO	>40 yrs	<4 drugs	none	<4 (0 to 3) drugs	<4 drugs	biguanide + sulfonylureas
3679	42	Female	1	DM alone	39000	10.53	NO	no antibiotic	0	3	NO	0	3	3	oral	Biguanide + sulfonylureas	>40 years	NO	NO	>40 yrs	<4 drugs	none	<4 (0 to 3) drugs	<4 drugs	biguanide + sulfonylureas
3706	45	Female	1	DM and HTN	39000	10.53	NO	no antibiotic	0	4	NO	0	4	4	oral	Biguanide + sulfonylureas	>40 years	NO	NO	>40 yrs	>or equal to 4	none	> or equal to 4 drugs	> or equal to 4 drugs	biguanide + sulfonylureas
3734	60	Female	1	DM alone	39000	10.53	NO	no antibiotic	0	4	NO	0	3	3	oral	Biguanide + sulfonylureas	>40 years	NO	NO	>40 yrs	>or equal to 4	none	<4 (0 to 3) drugs	<4 drugs	biguanide + sulfonylureas
4029	53	Female	1	DM and HTN	39000	10.53	NO	no antibiotic	0	2	NO	0	1	1	no antidiabetic	no antidiabetic	>40 years	NO	NO	>40 yrs	<4 drugs	none	<4 (0 to 3) drugs	<4 drugs	no antidiabetic
1720	50	Male	2	DM alone	39200	10.58	NO	no antibiotic	0	4	NO	0	3	3	oral	Biguanide + sulfonylureas	>40 years	NO	NO	>40 yrs	>or equal to 4	none	<4 (0 to 3) drugs	<4 drugs	biguanide + sulfonylureas
413	65	Female	1	DM, HTN, any other (3 or more condns)	39400	10.64	NO	fluoroquinolones	1	5	NO	0	4	4	no antidiabetic	no antidiabetic	>40 years	NO	NO	>40 yrs	>or equal to 4	none	> or equal to 4 drugs	> or equal to 4 drugs	no antidiabetic
2105	66	Male	1	DM alone	39400	10.64	NO	no antibiotic	0	4	NO	0	4	4	oral	Biguanide + sulfonylureas	>40 years	NO	NO	>40 yrs	>or equal to 4	none	> or equal to 4 drugs	> or equal to 4 drugs	biguanide + sulfonylureas
2365	60	Male	1	DM alone	39500	10.66	NO	2 antibiotic classed	2	4	NO	0	3	3	oral	Biguanide + sulfonylureas	>40 years	NO	NO	>40 yrs	>or equal to 4	none	<4 (0 to 3) drugs	<4 drugs	biguanide + sulfonylureas
2441	63	Male	1	DM with any other apart from HTN	39600	10.69	NO	fluoroquinolones	1	4	NO	0	4	4	oral	Biguanides	>40 years	NO	NO	>40 yrs	>or equal to 4	none	> or equal to 4 drugs	> or equal to 4 drugs	biguanides
1889	70	Male	1	DM, HTN, any other (3 or more condns)	39700	10.72	NO	no antibiotic	0	6	NO	0	3	4	no antidiabetic	no antidiabetic	>40 years	NO	NO	>40 yrs	>or equal to 4	none	<4 (0 to 3) drugs	> or equal to 4 drugs	no antidiabetic
3117	56	Male	1	DM and HTN	39900	10.77	NO	no antibiotic	0	4	NO	0	4	4	oral	Biguanides	>40 years	NO	NO	>40 yrs	>or equal to 4	none	> or equal to 4 drugs	> or equal to 4 drugs	biguanides
149	63	Female	1	DM alone	40000	10.8	NO	no antibiotic	0	3	YES	1	3	3	injectable	mixtard	>40 years	NO	NO	>40 yrs	<4 drugs	more than 1	<4 (0 to 3) drugs	<4 drugs	insulin
367	60	Female	2	DM alone	40000	10.8	NO	cephalosporins	1	3	NO	0	3	3	oral	Biguanide + sulfonylureas	>40 years	NO	NO	>40 yrs	<4 drugs	none	<4 (0 to 3) drugs	<4 drugs	biguanide + sulfonylureas
797	70	Male	2	DM, HTN, any other (3 or more condns)	40000	10.8	NO	antimalarials	0	4	NO	0	4	4	oral	Biguanide + sulfonylureas	>40 years	NO	NO	>40 yrs	>or equal to 4	none	> or equal to 4 drugs	> or equal to 4 drugs	biguanide + sulfonylureas
1079	41	Female	1	DM alone	40000	10.8	NO	cephalosporins	1	3	YES	1	3	3	oral	Biguanide + sulfonylureas	>40 years	NO	NO	>40 yrs	<4 drugs	more than 1	<4 (0 to 3) drugs	<4 drugs	biguanide + sulfonylureas
1319	47	Male	2	DM and HTN	40000	10.8	NO	antimalarials	0	3	NO	0	4	4	oral	Biguanide + sulfonylureas	>40 years	NO	NO	>40 yrs	<4 drugs	none	> or equal to 4 drugs	> or equal to 4 drugs	biguanide + sulfonylureas
1385	60	Male	1	DM with any other apart from HTN	40000	10.8	NO	no antibiotic	0	3	NO	0	2	2	oral	Biguanide + sulfonylureas	>40 years	NO	NO	>40 yrs	<4 drugs	none	<4 (0 to 3) drugs	<4 drugs	biguanide + sulfonylureas
1824	58	Male	1	DM, HTN, any other (3 or more condns)	40000	10.8	NO	no antibiotic	0	3	NO	0	4	4	oral	Biguanide + sulfonylureas	>40 years	NO	NO	>40 yrs	<4 drugs	none	> or equal to 4 drugs	> or equal to 4 drugs	biguanide + sulfonylureas
1825	34	Female	1	DM with any other apart from HTN	40000	10.8	NO	antimalarials	0	4	NO	0	4	4	oral	Biguanide + sulfonylureas	30 to 40 years	NO	NO	30 to 40 yrs	>or equal to 4	none	> or equal to 4 drugs	> or equal to 4 drugs	biguanide + sulfonylureas
1949	68	Female	2	DM and HTN	40000	10.8	NO	macrolides	1	1	NO	0	1	0	no antidiabetic	no antidiabetic	>40 years	NO	NO	>40 yrs	<4 drugs	none	<4 (0 to 3) drugs	<4 drugs	no antidiabetic
2560	53	Male	1	DM, HTN, any other (3 or more condns)	40000	10.8	NO	Penicillin	1	5	NO	0	5	4	oral	Biguanide + sulfonylureas	>40 years	NO	NO	>40 yrs	>or equal to 4	none	> or equal to 4 drugs	> or equal to 4 drugs	biguanide + sulfonylureas
3202	28	Male	2	DM alone	40000	10.8	NO	no antibiotic	0	3	NO	0	2	2	oral	Biguanide + sulfonylureas	20 to 29 years	NO	NO	10 to 29 yrs	<4 drugs	none	<4 (0 to 3) drugs	<4 drugs	biguanide + sulfonylureas
3252	76	Male	1	DM with any other apart from HTN	40000	10.8	NO	antimalarials	0	5	NO	0	4	4	oral	Biguanide + sulfonylureas	>40 years	NO	NO	>40 yrs	>or equal to 4	none	> or equal to 4 drugs	> or equal to 4 drugs	biguanide + sulfonylureas
3507	60	Female	2	DM and HTN	40000	10.8	NO	macrolides	1	5	NO	0	5	5	oral	Biguanide + sulfonylureas	>40 years	NO	NO	>40 yrs	>or equal to 4	none	> or equal to 4 drugs	> or equal to 4 drugs	biguanide + sulfonylureas
3709	49	Male	1	DM alone	40000	10.8	NO	no antibiotic	0	3	NO	0	2	2	oral	Biguanide + sulfonylureas	>40 years	NO	NO	>40 yrs	<4 drugs	none	<4 (0 to 3) drugs	<4 drugs	biguanide + sulfonylureas
3710	52	Female	1	DM alone	40000	10.8	NO	no antibiotic	0	3	NO	0	2	2	oral	Biguanide + sulfonylureas	>40 years	NO	NO	>40 yrs	<4 drugs	none	<4 (0 to 3) drugs	<4 drugs	biguanide + sulfonylureas
1818	54	Male	1	DM alone	40200	10.85	NO	no antibiotic	0	4	NO	0	4	4	oral	Biguanide + sulfonylureas	>40 years	NO	NO	>40 yrs	>or equal to 4	none	> or equal to 4 drugs	> or equal to 4 drugs	biguanide + sulfonylureas
222	33	Female	1	DM and HTN	40500	10.93	NO	no antibiotic	0	3	NO	0	3	3	oral	Biguanides	30 to 40 years	NO	NO	30 to 40 yrs	<4 drugs	none	<4 (0 to 3) drugs	<4 drugs	biguanides
1269	49	Male	1	DM with any other apart from HTN	40500	10.93	NO	2 antibiotic classed	2	5	NO	0	5	5	no antidiabetic	no antidiabetic	>40 years	NO	NO	>40 yrs	>or equal to 4	none	> or equal to 4 drugs	> or equal to 4 drugs	no antidiabetic
1515	70	Female	1	DM and HTN	40500	10.93	NO	no antibiotic	0	3	NO	0	2	2	oral	Biguanides	>40 years	NO	NO	>40 yrs	<4 drugs	none	<4 (0 to 3) drugs	<4 drugs	biguanides
1894	83	Female	1	DM with any other apart from HTN	40500	10.93	NO	no antibiotic	0	4	NO	0	2	2	no antidiabetic	no antidiabetic	>40 years	NO	NO	>40 yrs	>or equal to 4	none	<4 (0 to 3) drugs	<4 drugs	no antidiabetic
2259	75	Female	1	DM, HTN, any other (3 or more condns)	40500	10.93	NO	no antibiotic	0	4	NO	0	3	3	oral	Biguanides	>40 years	NO	NO	>40 yrs	>or equal to 4	none	<4 (0 to 3) drugs	<4 drugs	biguanides
3258	60	Male	1	DM and HTN	40500	10.93	NO	cephalosporins	1	4	YES	1	3	3	oral	Biguanide + sulfonylureas	>40 years	NO	NO	>40 yrs	>or equal to 4	more than 1	<4 (0 to 3) drugs	<4 drugs	biguanide + sulfonylureas
3702	60	Female	1	DM alone	40500	10.93	NO	no antibiotic	0	3	NO	0	2	2	oral	Biguanide + sulfonylureas	>40 years	NO	NO	>40 yrs	<4 drugs	none	<4 (0 to 3) drugs	<4 drugs	biguanide + sulfonylureas
1357	60	Male	2	DM with any other apart from HTN	41000	11.07	NO	antimalarials	0	5	NO	0	5	5	oral	Biguanide + sulfonylureas	>40 years	NO	NO	>40 yrs	>or equal to 4	none	> or equal to 4 drugs	> or equal to 4 drugs	biguanide + sulfonylureas
1901	60	Male	1	DM alone	41000	11.07	NO	no antibiotic	0	3	NO	0	2	2	oral	Biguanides	>40 years	NO	NO	>40 yrs	<4 drugs	none	<4 (0 to 3) drugs	<4 drugs	biguanides
2387	70	Female	1	DM and HTN	41000	11.07	NO	no antibiotic	0	3	NO	0	2	2	oral	Biguanide + sulfonylureas	>40 years	NO	NO	>40 yrs	<4 drugs	none	<4 (0 to 3) drugs	<4 drugs	biguanide + sulfonylureas
3738	53	Male	1	DM with any other apart from HTN	41000	11.07	NO	antimalarials	0	5	NO	0	5	5	oral	Biguanide + sulfonylureas	>40 years	NO	NO	>40 yrs	>or equal to 4	none	> or equal to 4 drugs	> or equal to 4 drugs	biguanide + sulfonylureas
3848	61	Male	1	DM and HTN	41000	11.07	NO	no antibiotic	0	4	NO	0	3	3	oral	Biguanide + sulfonylureas	>40 years	NO	NO	>40 yrs	>or equal to 4	none	<4 (0 to 3) drugs	<4 drugs	biguanide + sulfonylureas
1498	49	Male	1	DM alone	41200	11.12	NO	no antibiotic	0	3	NO	0	2	2	oral	Biguanide + sulfonylureas	>40 years	NO	NO	>40 yrs	<4 drugs	none	<4 (0 to 3) drugs	<4 drugs	biguanide + sulfonylureas
1778	53	Male	2	DM alone	41200	11.12	NO	antifungals	0	4	NO	0	4	4	oral	Biguanide + sulfonylureas	>40 years	NO	NO	>40 yrs	>or equal to 4	none	> or equal to 4 drugs	> or equal to 4 drugs	biguanide + sulfonylureas
3126	55	Male	1	DM and HTN	41200	11.12	NO	no antibiotic	0	3	NO	0	3	3	oral	Biguanide + sulfonylureas	>40 years	NO	NO	>40 yrs	<4 drugs	none	<4 (0 to 3) drugs	<4 drugs	biguanide + sulfonylureas
3285	38	Male	1	DM alone	41200	11.12	NO	Penicillin	1	3	NO	0	2	2	oral	Biguanide + sulfonylureas	30 to 40 years	NO	NO	30 to 40 yrs	<4 drugs	none	<4 (0 to 3) drugs	<4 drugs	biguanide + sulfonylureas
1969	61	Female	1	DM and HTN	41500	11.2	NO	no antibiotic	0	5	YES	1	4	4	oral+injectable	BIguanide + insulin	>40 years	NO	NO	>40 yrs	>or equal to 4	more than 1	> or equal to 4 drugs	> or equal to 4 drugs	insulin
1985	70	Female	1	DM and HTN	41500	11.2	NO	no antibiotic	0	5	YES	1	4	4	oral+injectable	BIguanide + insulin	>40 years	NO	NO	>40 yrs	>or equal to 4	more than 1	> or equal to 4 drugs	> or equal to 4 drugs	insulin
3716	40	Female	1	DM alone	41500	11.2	NO	2 antibiotic classed	2	4	NO	0	4	4	oral	Biguanide + sulfonylureas	30 to 40 years	NO	NO	30 to 40 yrs	>or equal to 4	none	> or equal to 4 drugs	> or equal to 4 drugs	biguanide + sulfonylureas
211	50	Male	1	DM with any other apart from HTN	41800	11.29	NO	macrolides	1	4	YES	1	4	4	injectable	mixtard	>40 years	NO	NO	>40 yrs	>or equal to 4	more than 1	> or equal to 4 drugs	> or equal to 4 drugs	insulin
276	47	Male	2	DM and HTN	42000	11.34	NO	macrolides	1	3	NO	0	2	2	no antidiabetic	no antidiabetic	>40 years	NO	NO	>40 yrs	<4 drugs	none	<4 (0 to 3) drugs	<4 drugs	no antidiabetic
664	50	Male	1	DM alone	42000	11.34	NO	Penicillin	1	3	YES	1	2	2	injectable	mixtard	>40 years	NO	NO	>40 yrs	<4 drugs	more than 1	<4 (0 to 3) drugs	<4 drugs	insulin
665	52	Male	1	DM alone	42000	11.34	NO	Penicillin	1	3	YES	1	2	2	injectable	mixtard	>40 years	NO	NO	>40 yrs	<4 drugs	more than 1	<4 (0 to 3) drugs	<4 drugs	insulin
743	67	Male	1	DM and HTN	42000	11.34	NO	no antibiotic	0	3	NO	0	2	2	oral	Biguanides	>40 years	NO	NO	>40 yrs	<4 drugs	none	<4 (0 to 3) drugs	<4 drugs	biguanides
750	70	Male	1	DM alone	42000	11.34	NO	no antibiotic	0	4	NO	0	3	3	oral	Biguanide + sulfonylureas	>40 years	NO	NO	>40 yrs	>or equal to 4	none	<4 (0 to 3) drugs	<4 drugs	biguanide + sulfonylureas
764	45	Male	1	DM and HTN	42000	11.34	NO	no antibiotic	0	3	NO	0	3	3	oral	Biguanides	>40 years	NO	NO	>40 yrs	<4 drugs	none	<4 (0 to 3) drugs	<4 drugs	biguanides
882	75	Female	2	DM alone	42000	11.34	NO	no antibiotic	0	4	NO	0	3	3	oral	Biguanide + sulfonylureas	>40 years	NO	NO	>40 yrs	>or equal to 4	none	<4 (0 to 3) drugs	<4 drugs	biguanide + sulfonylureas
1081	50	Male	2	DM alone	42000	11.34	NO	no antibiotic	0	3	NO	0	3	3	oral	Biguanide + sulfonylureas	>40 years	NO	NO	>40 yrs	<4 drugs	none	<4 (0 to 3) drugs	<4 drugs	biguanide + sulfonylureas
1315	60	Male	1	DM and HTN	42000	11.34	NO	no antibiotic	0	4	NO	0	3	3	oral	Biguanides	>40 years	NO	NO	>40 yrs	>or equal to 4	none	<4 (0 to 3) drugs	<4 drugs	biguanides
1380	58	Male	2	DM alone	42000	11.34	NO	no antibiotic	0	3	NO	0	3	3	oral	sulfonyl ureas	>40 years	NO	NO	>40 yrs	<4 drugs	none	<4 (0 to 3) drugs	<4 drugs	sulfonylureas
1384	42	Male	1	DM alone	42000	11.34	NO	no antibiotic	0	3	NO	0	3	3	oral	Biguanide + sulfonylureas	>40 years	NO	NO	>40 yrs	<4 drugs	none	<4 (0 to 3) drugs	<4 drugs	biguanide + sulfonylureas
1400	60	Female	1	DM with any other apart from HTN	42000	11.34	NO	no antibiotic	0	3	NO	0	3	3	oral	Biguanide + sulfonylureas	>40 years	NO	NO	>40 yrs	<4 drugs	none	<4 (0 to 3) drugs	<4 drugs	biguanide + sulfonylureas
1402	62	Male	1	DM alone	42000	11.34	NO	no antibiotic	0	3	NO	0	3	3	oral	Biguanide + sulfonylureas	>40 years	NO	NO	>40 yrs	<4 drugs	none	<4 (0 to 3) drugs	<4 drugs	biguanide + sulfonylureas
1405	48	Female	2	DM alone	42000	11.34	NO	no antibiotic	0	3	NO	0	3	3	oral	Biguanide + sulfonylureas	>40 years	NO	NO	>40 yrs	<4 drugs	none	<4 (0 to 3) drugs	<4 drugs	biguanide + sulfonylureas
1620	80	Female	2	DM alone	42000	11.34	NO	no antibiotic	0	3	NO	0	3	3	oral	Biguanide + sulfonylureas	>40 years	NO	NO	>40 yrs	<4 drugs	none	<4 (0 to 3) drugs	<4 drugs	biguanide + sulfonylureas
1629	51	Male	1	DM, HTN, any other (3 or more condns)	42000	11.34	NO	no antibiotic	0	3	NO	0	3	3	oral	Biguanide + sulfonylureas	>40 years	NO	NO	>40 yrs	<4 drugs	none	<4 (0 to 3) drugs	<4 drugs	biguanide + sulfonylureas
1644	50	Male	2	DM, HTN, any other (3 or more condns)	42000	11.34	NO	no antibiotic	0	3	NO	0	3	3	oral	Biguanide + sulfonylureas	>40 years	NO	NO	>40 yrs	<4 drugs	none	<4 (0 to 3) drugs	<4 drugs	biguanide + sulfonylureas
1812	54	Male	1	DM and HTN	42000	11.34	NO	no antibiotic	0	3	NO	0	3	3	oral	Biguanide + sulfonylureas	>40 years	NO	NO	>40 yrs	<4 drugs	none	<4 (0 to 3) drugs	<4 drugs	biguanide + sulfonylureas
1852	63	Female	1	DM alone	42000	11.34	NO	no antibiotic	0	2	NO	0	2	2	oral	Biguanides	>40 years	NO	NO	>40 yrs	<4 drugs	none	<4 (0 to 3) drugs	<4 drugs	biguanides
1853	53	Male	1	DM alone	42000	11.34	NO	no antibiotic	0	2	NO	0	2	2	oral	Biguanides	>40 years	NO	NO	>40 yrs	<4 drugs	none	<4 (0 to 3) drugs	<4 drugs	biguanides
1855	54	Male	1	DM alone	42000	11.34	NO	no antibiotic	0	4	NO	0	4	4	oral	Biguanide + sulfonylureas	>40 years	NO	NO	>40 yrs	>or equal to 4	none	> or equal to 4 drugs	> or equal to 4 drugs	biguanide + sulfonylureas
1990	56	Male	1	DM and HTN	42000	11.34	NO	no antibiotic	0	3	NO	0	3	3	oral	Biguanide + sulfonylureas	>40 years	NO	NO	>40 yrs	<4 drugs	none	<4 (0 to 3) drugs	<4 drugs	biguanide + sulfonylureas
1991	45	Female	1	DM alone	42000	11.34	NO	no antibiotic	0	3	NO	0	3	3	oral	Biguanide + sulfonylureas	>40 years	NO	NO	>40 yrs	<4 drugs	none	<4 (0 to 3) drugs	<4 drugs	biguanide + sulfonylureas
1998	55	Female	1	DM and HTN	42000	11.34	NO	no antibiotic	0	4	NO	0	4	4	oral	Biguanide + sulfonylureas	>40 years	NO	NO	>40 yrs	>or equal to 4	none	> or equal to 4 drugs	> or equal to 4 drugs	biguanide + sulfonylureas
1999	64	Male	2	DM and HTN	42000	11.34	NO	no antibiotic	0	3	NO	0	3	3	oral	Biguanide + sulfonylureas	>40 years	NO	NO	>40 yrs	<4 drugs	none	<4 (0 to 3) drugs	<4 drugs	biguanide + sulfonylureas
2040	48	Female	1	DM alone	42000	11.34	NO	no antibiotic	0	3	NO	0	3	3	oral	Biguanide + sulfonylureas	>40 years	NO	NO	>40 yrs	<4 drugs	none	<4 (0 to 3) drugs	<4 drugs	biguanide + sulfonylureas
2043	33	Male	1	DM alone	42000	11.34	NO	no antibiotic	0	3	NO	0	3	3	oral	Biguanide + sulfonylureas	30 to 40 years	NO	NO	30 to 40 yrs	<4 drugs	none	<4 (0 to 3) drugs	<4 drugs	biguanide + sulfonylureas
2050	52	Male	2	DM and HTN	42000	11.34	NO	no antibiotic	0	3	NO	0	3	3	oral	Biguanides	>40 years	NO	NO	>40 yrs	<4 drugs	none	<4 (0 to 3) drugs	<4 drugs	biguanides
2051	78	Male	2	DM alone	42000	11.34	NO	no antibiotic	0	3	NO	0	3	3	oral	Biguanide + sulfonylureas	>40 years	NO	NO	>40 yrs	<4 drugs	none	<4 (0 to 3) drugs	<4 drugs	biguanide + sulfonylureas
2087	62	Female	1	DM and HTN	42000	11.34	NO	no antibiotic	0	3	NO	0	3	3	oral	Biguanide + sulfonylureas	>40 years	NO	NO	>40 yrs	<4 drugs	none	<4 (0 to 3) drugs	<4 drugs	biguanide + sulfonylureas
2326	60	Male	2	DM and HTN	42000	11.34	NO	no antibiotic	0	6	NO	0	6	5	oral	Biguanide + sulfonylureas	>40 years	NO	NO	>40 yrs	>or equal to 4	none	> or equal to 4 drugs	> or equal to 4 drugs	biguanide + sulfonylureas
2347	62	Female	1	DM and HTN	42000	11.34	NO	no antibiotic	0	2	NO	0	1	1	no antidiabetic	no antidiabetic	>40 years	NO	NO	>40 yrs	<4 drugs	none	<4 (0 to 3) drugs	<4 drugs	no antidiabetic
2771	54	Male	2	DM and HTN	42000	11.34	NO	no antibiotic	0	3	NO	0	3	3	oral	Biguanide + sulfonylureas	>40 years	NO	NO	>40 yrs	<4 drugs	none	<4 (0 to 3) drugs	<4 drugs	biguanide + sulfonylureas
2996	68	Female	1	DM alone	42000	11.34	NO	no antibiotic	0	3	NO	0	3	3	oral	Biguanide + sulfonylureas	>40 years	NO	NO	>40 yrs	<4 drugs	none	<4 (0 to 3) drugs	<4 drugs	biguanide + sulfonylureas
3142	74	Male	1	DM alone	42000	11.34	NO	no antibiotic	0	3	NO	0	3	3	oral	Biguanide + sulfonylureas	>40 years	NO	NO	>40 yrs	<4 drugs	none	<4 (0 to 3) drugs	<4 drugs	biguanide + sulfonylureas
3270	62	Female	1	DM alone	42000	11.34	NO	no antibiotic	0	3	NO	0	3	3	oral	Biguanide + sulfonylureas	>40 years	NO	NO	>40 yrs	<4 drugs	none	<4 (0 to 3) drugs	<4 drugs	biguanide + sulfonylureas
3271	67	Male	2	DM and HTN	42000	11.34	NO	no antibiotic	0	3	NO	0	3	3	oral	Biguanide + sulfonylureas	>40 years	NO	NO	>40 yrs	<4 drugs	none	<4 (0 to 3) drugs	<4 drugs	biguanide + sulfonylureas
3273	53	Male	1	DM and HTN	42000	11.34	NO	no antibiotic	0	3	NO	0	3	3	oral	Biguanide + sulfonylureas	>40 years	NO	NO	>40 yrs	<4 drugs	none	<4 (0 to 3) drugs	<4 drugs	biguanide + sulfonylureas
3275	70	Male	1	DM alone	42000	11.34	NO	no antibiotic	0	4	NO	0	3	3	oral	Biguanide + sulfonylureas	>40 years	NO	NO	>40 yrs	>or equal to 4	none	<4 (0 to 3) drugs	<4 drugs	biguanide + sulfonylureas
3394	53	Male	1	DM alone	42000	11.34	NO	no antibiotic	0	2	NO	0	1	1	oral	Biguanides	>40 years	NO	NO	>40 yrs	<4 drugs	none	<4 (0 to 3) drugs	<4 drugs	biguanides
3717	58	Female	1	DM alone	42000	11.34	NO	no antibiotic	0	3	NO	0	3	3	oral	Biguanide + sulfonylureas	>40 years	NO	NO	>40 yrs	<4 drugs	none	<4 (0 to 3) drugs	<4 drugs	biguanide + sulfonylureas
3718	75	Male	1	DM and HTN	42000	11.34	NO	no antibiotic	0	3	NO	0	3	3	oral	Biguanides	>40 years	NO	NO	>40 yrs	<4 drugs	none	<4 (0 to 3) drugs	<4 drugs	biguanides
3719	62	Female	1	DM and HTN	42000	11.34	NO	no antibiotic	0	4	NO	0	3	3	oral	Biguanide + sulfonylureas	>40 years	NO	NO	>40 yrs	>or equal to 4	none	<4 (0 to 3) drugs	<4 drugs	biguanide + sulfonylureas
3725	54	Male	2	DM and HTN	42000	11.34	NO	no antibiotic	0	3	NO	0	3	3	oral	Biguanide + sulfonylureas	>40 years	NO	NO	>40 yrs	<4 drugs	none	<4 (0 to 3) drugs	<4 drugs	biguanide + sulfonylureas
789	81	Male	1	DM, HTN, any other (3 or more condns)	42400	11.45	NO	no antibiotic	0	5	NO	0	5	5	no antidiabetic	no antidiabetic	>40 years	NO	NO	>40 yrs	>or equal to 4	none	> or equal to 4 drugs	> or equal to 4 drugs	no antidiabetic
894	49	Male	1	DM, HTN, any other (3 or more condns)	42400	11.45	NO	no antibiotic	0	5	NO	0	3	3	no antidiabetic	no antidiabetic	>40 years	NO	NO	>40 yrs	>or equal to 4	none	<4 (0 to 3) drugs	<4 drugs	no antidiabetic
3683	62	Female	1	DM and HTN	42500	11.47	NO	2 antibiotic classed	2	6	NO	0	6	5	oral	Biguanide + sulfonylureas	>40 years	NO	NO	>40 yrs	>or equal to 4	none	> or equal to 4 drugs	> or equal to 4 drugs	biguanide + sulfonylureas
3715	46	Male	1	DM alone	42500	11.47	NO	2 antibiotic classed	2	6	NO	0	6	5	oral	Biguanide + sulfonylureas	>40 years	NO	NO	>40 yrs	>or equal to 4	none	> or equal to 4 drugs	> or equal to 4 drugs	biguanide + sulfonylureas
1399	68	Female	1	DM with any other apart from HTN	42700	11.53	NO	nitroimidazoles	1	4	NO	0	3	3	oral	Biguanide + sulfonylureas	>40 years	NO	NO	>40 yrs	>or equal to 4	none	<4 (0 to 3) drugs	<4 drugs	biguanide + sulfonylureas
3178	36	Male	1	DM and HTN	42800	11.56	NO	no antibiotic	0	4	NO	0	3	3	oral	Biguanide + sulfonylureas	30 to 40 years	NO	NO	30 to 40 yrs	>or equal to 4	none	<4 (0 to 3) drugs	<4 drugs	biguanide + sulfonylureas
10	52	Male	2	DM alone	43000	11.61	NO	antimalarials	0	4	NO	0	3	3	oral	Biguanide + sulfonylureas	>40 years	NO	NO	>40 yrs	>or equal to 4	none	<4 (0 to 3) drugs	<4 drugs	biguanide + sulfonylureas
15	60	Male	1	DM with any other apart from HTN	43000	11.61	NO	antimalarials	0	5	NO	0	5	5	oral	Biguanide + sulfonylureas	>40 years	NO	NO	>40 yrs	>or equal to 4	none	> or equal to 4 drugs	> or equal to 4 drugs	biguanide + sulfonylureas
152	61	Female	1	DM and HTN	43000	11.61	NO	no antibiotic	0	3	YES	1	3	3	oral	Biguanides	>40 years	NO	NO	>40 yrs	<4 drugs	more than 1	<4 (0 to 3) drugs	<4 drugs	biguanides
1120	50	Female	2	DM and HTN	43000	11.61	NO	2 antibiotic classed	2	3	YES	2	3	3	injectable	mixtard	>40 years	NO	NO	>40 yrs	<4 drugs	more than 1	<4 (0 to 3) drugs	<4 drugs	insulin
1259	47	Male	2	DM and HTN	43000	11.61	NO	no antibiotic	0	4	NO	0	3	3	oral	Biguanide + sulfonylureas	>40 years	NO	NO	>40 yrs	>or equal to 4	none	<4 (0 to 3) drugs	<4 drugs	biguanide + sulfonylureas
1572	42	Female	2	DM and HTN	43000	11.61	NO	no antibiotic	0	3	YES	1	2	2	injectable	mixtard	>40 years	NO	NO	>40 yrs	<4 drugs	more than 1	<4 (0 to 3) drugs	<4 drugs	insulin
2851	42	Male	1	DM alone	43000	11.61	NO	no antibiotic	0	4	NO	0	4	4	oral	Biguanide + sulfonylureas	>40 years	NO	NO	>40 yrs	>or equal to 4	none	> or equal to 4 drugs	> or equal to 4 drugs	biguanide + sulfonylureas
3573	39	Female	1	DM with any other apart from HTN	43000	11.61	NO	Penicillin	1	3	NO	0	2	2	oral	Biguanides	30 to 40 years	NO	NO	30 to 40 yrs	<4 drugs	none	<4 (0 to 3) drugs	<4 drugs	biguanides
1649	56	Male	1	DM alone	43400	11.72	NO	no antibiotic	0	4	NO	0	4	4	oral	Biguanide + sulfonylureas	>40 years	NO	NO	>40 yrs	>or equal to 4	none	> or equal to 4 drugs	> or equal to 4 drugs	biguanide + sulfonylureas
525	54	Female	1	DM and HTN	43500	11.74	NO	no antibiotic	0	4	NO	0	3	3	oral	Biguanide + sulfonylureas	>40 years	NO	NO	>40 yrs	>or equal to 4	none	<4 (0 to 3) drugs	<4 drugs	biguanide + sulfonylureas
841	40	Female	2	DM alone	43500	11.74	NO	no antibiotic	0	3	NO	0	3	2	no antidiabetic	no antidiabetic	30 to 40 years	NO	NO	30 to 40 yrs	<4 drugs	none	<4 (0 to 3) drugs	<4 drugs	no antidiabetic
1957	60	Male	1	DM and HTN	43500	11.74	NO	no antibiotic	0	4	NO	0	3	3	oral	Biguanides	>40 years	NO	NO	>40 yrs	>or equal to 4	none	<4 (0 to 3) drugs	<4 drugs	biguanides
2325	45	Female	2	DM and HTN	43500	11.74	NO	no antibiotic	0	3	NO	0	1	1	no antidiabetic	no antidiabetic	>40 years	NO	NO	>40 yrs	<4 drugs	none	<4 (0 to 3) drugs	<4 drugs	no antidiabetic
2757	79	Female	1	DM and HTN	43500	11.74	NO	no antibiotic	0	5	NO	0	3	3	oral	Biguanide + sulfonylureas	>40 years	NO	NO	>40 yrs	>or equal to 4	none	<4 (0 to 3) drugs	<4 drugs	biguanide + sulfonylureas
3814	46	Male	1	DM alone	43500	11.74	NO	Penicillin	1	5	NO	0	3	3	oral	Biguanide + sulfonylureas	>40 years	NO	NO	>40 yrs	>or equal to 4	none	<4 (0 to 3) drugs	<4 drugs	biguanide + sulfonylureas
478	60	Male	1	DM alone	44000	11.88	NO	no antibiotic	0	3	NO	0	2	2	injectable	mixtard	>40 years	NO	NO	>40 yrs	<4 drugs	none	<4 (0 to 3) drugs	<4 drugs	insulin
1712	50	Female	1	DM, HTN, any other (3 or more condns)	44000	11.88	NO	fluoroquinolones	1	4	NO	0	4	4	oral	Biguanide + sulfonylureas	>40 years	NO	NO	>40 yrs	>or equal to 4	none	> or equal to 4 drugs	> or equal to 4 drugs	biguanide + sulfonylureas
2088	60	Male	1	DM alone	44000	11.88	NO	no antibiotic	0	3	NO	0	2	2	oral	Biguanide + sulfonylureas	>40 years	NO	NO	>40 yrs	<4 drugs	none	<4 (0 to 3) drugs	<4 drugs	biguanide + sulfonylureas
2089	29	Female	2	DM alone	44000	11.88	NO	no antibiotic	0	3	NO	0	2	2	oral	Biguanide + sulfonylureas	20 to 29 years	NO	NO	10 to 29 yrs	<4 drugs	none	<4 (0 to 3) drugs	<4 drugs	biguanide + sulfonylureas
2098	47	Female	1	DM alone	44000	11.88	NO	2 antibiotic classed	2	3	NO	0	2	2	injectable	mixtard	>40 years	NO	NO	>40 yrs	<4 drugs	none	<4 (0 to 3) drugs	<4 drugs	insulin
2635	53	Male	1	DM and HTN	44000	11.88	NO	no antibiotic	0	4	YES	1	1	1	injectable	fast acting insulin	>40 years	NO	NO	>40 yrs	>or equal to 4	more than 1	<4 (0 to 3) drugs	<4 drugs	insulin
3393	60	Male	1	DM alone	44000	11.88	NO	2 antibiotic classed	1	4	NO	0	3	3	oral	Biguanide + sulfonylureas	>40 years	NO	NO	>40 yrs	>or equal to 4	none	<4 (0 to 3) drugs	<4 drugs	biguanide + sulfonylureas
3661	60	Male	1	DM with any other apart from HTN	44000	11.88	NO	no antibiotic	0	3	NO	0	2	2	oral	Biguanide + sulfonylureas	>40 years	NO	NO	>40 yrs	<4 drugs	none	<4 (0 to 3) drugs	<4 drugs	biguanide + sulfonylureas
3723	50	Male	1	DM with any other apart from HTN	44000	11.88	NO	no antibiotic	0	3	NO	0	2	2	oral	Biguanide + sulfonylureas	>40 years	NO	NO	>40 yrs	<4 drugs	none	<4 (0 to 3) drugs	<4 drugs	biguanide + sulfonylureas
3263	65	Male	2	DM and HTN	44100	11.91	NO	no antibiotic	0	4	NO	0	4	4	oral	Biguanides	>40 years	NO	NO	>40 yrs	>or equal to 4	none	> or equal to 4 drugs	> or equal to 4 drugs	biguanides
1455	70	Male	1	DM alone	44200	11.93	NO	cephalosporins	1	4	YES	1	3	3	oral	Biguanide + sulfonylureas	>40 years	NO	NO	>40 yrs	>or equal to 4	more than 1	<4 (0 to 3) drugs	<4 drugs	biguanide + sulfonylureas
3268	42	Male	2	DM alone	44500	12.01	NO	2 antibiotic classed	2	5	NO	0	4	4	oral	Biguanide + sulfonylureas	>40 years	NO	NO	>40 yrs	>or equal to 4	none	> or equal to 4 drugs	> or equal to 4 drugs	biguanide + sulfonylureas
3780	55	Male	1	DM and HTN	44700	12.07	NO	no antibiotic	0	6	NO	0	6	6	oral	Biguanide + sulfonylureas	>40 years	NO	NO	>40 yrs	>or equal to 4	none	> or equal to 4 drugs	> or equal to 4 drugs	biguanide + sulfonylureas
3825	40	Male	1	DM with any other apart from HTN	44700	12.07	NO	no antibiotic	0	6	NO	0	5	5	oral	Biguanide + sulfonylureas	30 to 40 years	NO	NO	30 to 40 yrs	>or equal to 4	none	> or equal to 4 drugs	> or equal to 4 drugs	biguanide + sulfonylureas
296	49	Female	1	DM and HTN	45000	12.15	NO	no antibiotic	0	4	NO	0	3	3	oral	Biguanide + sulfonylureas	>40 years	NO	NO	>40 yrs	>or equal to 4	none	<4 (0 to 3) drugs	<4 drugs	biguanide + sulfonylureas
615	48	Female	2	DM and HTN	45000	12.15	NO	no antibiotic	0	3	NO	0	3	3	oral	Biguanides	>40 years	NO	NO	>40 yrs	<4 drugs	none	<4 (0 to 3) drugs	<4 drugs	biguanides
915	40	Male	1	DM alone	45000	12.15	NO	Penicillin	1	5	YES	1	5	4	oral+injectable	Biguanide+sulfonylureas+insulin	30 to 40 years	NO	NO	30 to 40 yrs	>or equal to 4	more than 1	> or equal to 4 drugs	> or equal to 4 drugs	insulin
1678	50	Female	1	DM alone	45000	12.15	NO	antihelminthic	0	3	NO	0	2	2	oral	Biguanides	>40 years	NO	NO	>40 yrs	<4 drugs	none	<4 (0 to 3) drugs	<4 drugs	biguanides
1747	45	Male	2	DM and HTN	45000	12.15	NO	no antibiotic	0	4	NO	0	4	4	oral	Biguanide + sulfonylureas	>40 years	NO	NO	>40 yrs	>or equal to 4	none	> or equal to 4 drugs	> or equal to 4 drugs	biguanide + sulfonylureas
1753	68	Male	1	DM with any other apart from HTN	45000	12.15	NO	no antibiotic	0	3	NO	0	2	2	oral	Biguanide + sulfonylureas	>40 years	NO	NO	>40 yrs	<4 drugs	none	<4 (0 to 3) drugs	<4 drugs	biguanide + sulfonylureas
1909	52	Male	1	DM and HTN	45000	12.15	NO	no antibiotic	0	4	NO	0	4	4	oral	Biguanides	>40 years	NO	NO	>40 yrs	>or equal to 4	none	> or equal to 4 drugs	> or equal to 4 drugs	biguanides
1910	71	Female	1	DM alone	45000	12.15	NO	no antibiotic	0	4	NO	0	3	3	oral	Biguanide + sulfonylureas	>40 years	NO	NO	>40 yrs	>or equal to 4	none	<4 (0 to 3) drugs	<4 drugs	biguanide + sulfonylureas
2005	58	Male	1	DM and HTN	45000	12.15	NO	no antibiotic	0	4	NO	0	4	4	oral	Biguanides	>40 years	NO	NO	>40 yrs	>or equal to 4	none	> or equal to 4 drugs	> or equal to 4 drugs	biguanides
2118	34	Male	2	DM and HTN	45000	12.15	NO	no antibiotic	0	2	NO	0	1	1	no antidiabetic	no antidiabetic	30 to 40 years	NO	NO	30 to 40 yrs	<4 drugs	none	<4 (0 to 3) drugs	<4 drugs	no antidiabetic
2132	60	Male	1	DM alone	45000	12.15	NO	no antibiotic	0	3	NO	0	2	2	oral	Biguanide + sulfonylureas	>40 years	NO	NO	>40 yrs	<4 drugs	none	<4 (0 to 3) drugs	<4 drugs	biguanide + sulfonylureas
2678	65	Male	1	DM, HTN, any other (3 or more condns)	45000	12.15	NO	cephalosporins	1	4	NO	0	1	0	no antidiabetic	no antidiabetic	>40 years	NO	NO	>40 yrs	>or equal to 4	none	<4 (0 to 3) drugs	<4 drugs	no antidiabetic
2827	69	Male	1	DM alone	45000	12.15	NO	no antibiotic	0	3	NO	0	2	2	oral	Biguanides	>40 years	NO	NO	>40 yrs	<4 drugs	none	<4 (0 to 3) drugs	<4 drugs	biguanides
3037	50	Male	2	DM alone	45000	12.15	NO	no antibiotic	2	3	NO	0	3	3	oral	Biguanide + sulfonylureas	>40 years	NO	NO	>40 yrs	<4 drugs	none	<4 (0 to 3) drugs	<4 drugs	biguanide + sulfonylureas
3313	50	Female	2	DM and HTN	45000	12.15	NO	Penicillin	1	4	NO	0	4	4	oral	Biguanide + sulfonylureas	>40 years	NO	NO	>40 yrs	>or equal to 4	none	> or equal to 4 drugs	> or equal to 4 drugs	biguanide + sulfonylureas
3314	80	Female	1	DM alone	45000	12.15	NO	2 antibiotic classed	2	4	NO	0	4	4	oral	Biguanides	>40 years	NO	NO	>40 yrs	>or equal to 4	none	> or equal to 4 drugs	> or equal to 4 drugs	biguanides
3904	54	Male	2	DM alone	45000	12.15	NO	no antibiotic	0	2	NO	0	0	0	no antidiabetic	no antidiabetic	>40 years	NO	NO	>40 yrs	<4 drugs	none	<4 (0 to 3) drugs	<4 drugs	no antidiabetic
3962	35	Male	1	DM alone	45000	12.15	NO	no antibiotic	1	3	YES	1	2	2	oral	Biguanides	30 to 40 years	NO	NO	30 to 40 yrs	<4 drugs	more than 1	<4 (0 to 3) drugs	<4 drugs	biguanides
4184	61	Male	2	DM and HTN	45000	12.15	NO	no antibiotic	0	1	NO	0	0	0	no antidiabetic	no antidiabetic	>40 years	NO	NO	>40 yrs	<4 drugs	none	<4 (0 to 3) drugs	<4 drugs	no antidiabetic
2513	70	Male	2	DM and HTN	45150	12.19	NO	aminoglycosides	1	4	NO	0	3	3	oral	Biguanides	>40 years	NO	NO	>40 yrs	>or equal to 4	none	<4 (0 to 3) drugs	<4 drugs	biguanides
808	72	Female	1	DM alone	45500	12.28	NO	3 antibiotic class	3	5	NO	0	3	3	oral	Biguanide + sulfonylureas	>40 years	NO	NO	>40 yrs	>or equal to 4	none	<4 (0 to 3) drugs	<4 drugs	biguanide + sulfonylureas
1147	79	Female	1	DM, HTN, any other (3 or more condns)	45500	12.28	NO	aminoglycosides	1	4	NO	0	3	3	no antidiabetic	no antidiabetic	>40 years	NO	NO	>40 yrs	>or equal to 4	none	<4 (0 to 3) drugs	<4 drugs	no antidiabetic
2138	55	Male	1	DM, HTN, any other (3 or more condns)	45500	12.28	NO	antimalarials	0	5	NO	0	4	4	no antidiabetic	no antidiabetic	>40 years	NO	NO	>40 yrs	>or equal to 4	none	> or equal to 4 drugs	> or equal to 4 drugs	no antidiabetic
1354	80	Male	2	DM with any other apart from HTN	45900	12.39	NO	nitroimidazoles	1	7	NO	0	7	7	oral	Biguanide + sulfonylureas	>40 years	NO	NO	>40 yrs	>or equal to 4	none	> or equal to 4 drugs	> or equal to 4 drugs	biguanide + sulfonylureas
1854	59	Male	1	DM alone	46000	12.42	NO	no antibiotic	0	3	NO	0	3	3	oral	Biguanide + sulfonylureas	>40 years	NO	NO	>40 yrs	<4 drugs	none	<4 (0 to 3) drugs	<4 drugs	biguanide + sulfonylureas
1857	50	Female	2	DM and HTN	46000	12.42	NO	no antibiotic	0	2	YES	1	1	1	injectable	mixtard	>40 years	NO	NO	>40 yrs	<4 drugs	more than 1	<4 (0 to 3) drugs	<4 drugs	insulin
2143	21	Female	1	DM and HTN	46000	12.42	NO	Penicillin	1	5	NO	0	5	5	oral	Biguanide + sulfonylureas	20 to 29 years	NO	NO	10 to 29 yrs	>or equal to 4	none	> or equal to 4 drugs	> or equal to 4 drugs	biguanide + sulfonylureas
2145	65	Male	2	DM alone	46000	12.42	NO	no antibiotic	0	2	YES	1	1	1	injectable	mixtard	>40 years	NO	NO	>40 yrs	<4 drugs	more than 1	<4 (0 to 3) drugs	<4 drugs	insulin
2146	35	Male	1	DM alone	46000	12.42	NO	no antibiotic	0	2	YES	1	1	1	injectable	mixtard	30 to 40 years	NO	NO	30 to 40 yrs	<4 drugs	more than 1	<4 (0 to 3) drugs	<4 drugs	insulin
2153	48	Male	2	DM alone	46000	12.42	NO	fluoroquinolones	1	3	NO	0	2	2	oral	Biguanides	>40 years	NO	NO	>40 yrs	<4 drugs	none	<4 (0 to 3) drugs	<4 drugs	biguanides
2346	48	Male	2	DM, HTN, any other (3 or more condns)	46000	12.42	NO	antimalarials	0	3	NO	0	2	2	no antidiabetic	no antidiabetic	>40 years	NO	NO	>40 yrs	<4 drugs	none	<4 (0 to 3) drugs	<4 drugs	no antidiabetic
3219	70	Male	1	DM and HTN	46000	12.42	NO	Penicillin	1	5	NO	0	5	4	oral	Biguanide + sulfonylureas	>40 years	NO	NO	>40 yrs	>or equal to 4	none	> or equal to 4 drugs	> or equal to 4 drugs	biguanide + sulfonylureas
3338	65	Male	2	DM alone	46000	12.42	NO	fluoroquinolones	1	4	NO	0	4	4	oral	Biguanide + sulfonylureas	>40 years	NO	NO	>40 yrs	>or equal to 4	none	> or equal to 4 drugs	> or equal to 4 drugs	biguanide + sulfonylureas
2094	36	Female	2	DM alone	46100	12.45	NO	no antibiotic	0	4	NO	0	3	3	oral	Biguanide + sulfonylureas	30 to 40 years	NO	NO	30 to 40 yrs	>or equal to 4	none	<4 (0 to 3) drugs	<4 drugs	biguanide + sulfonylureas
1603	65	Male	1	DM, HTN, any other (3 or more condns)	46400	12.53	NO	no antibiotic	0	3	NO	0	2	2	oral	Biguanides	>40 years	NO	NO	>40 yrs	<4 drugs	none	<4 (0 to 3) drugs	<4 drugs	biguanides
4035	60	Male	2	DM and HTN	46400	12.53	NO	no antibiotic	0	4	NO	0	3	3	oral	Biguanides	>40 years	NO	NO	>40 yrs	>or equal to 4	none	<4 (0 to 3) drugs	<4 drugs	biguanides
2055	70	Female	2	DM, HTN, any other (3 or more condns)	46500	12.55	NO	no antibiotic	0	3	NO	0	3	3	no antidiabetic	no antidiabetic	>40 years	NO	NO	>40 yrs	<4 drugs	none	<4 (0 to 3) drugs	<4 drugs	no antidiabetic
2213	62	Male	1	HTN with any other apart from DM	46500	12.55	NO	no antibiotic	0	4	NO	0	2	2	no antidiabetic	no antidiabetic	>40 years	NO	NO	>40 yrs	>or equal to 4	none	<4 (0 to 3) drugs	<4 drugs	no antidiabetic
2355	36	Male	1	DM and HTN	46500	12.55	NO	no antibiotic	0	3	NO	0	2	2	no antidiabetic	no antidiabetic	30 to 40 years	NO	NO	30 to 40 yrs	<4 drugs	none	<4 (0 to 3) drugs	<4 drugs	no antidiabetic
526	34	Male	1	DM with any other apart from HTN	47000	12.69	NO	no antibiotic	0	5	NO	0	5	5	oral	Biguanide + sulfonylureas	30 to 40 years	NO	NO	30 to 40 yrs	>or equal to 4	none	> or equal to 4 drugs	> or equal to 4 drugs	biguanide + sulfonylureas
895	80	Male	2	DM, HTN, any other (3 or more condns)	47000	12.69	NO	no antibiotic	0	6	NO	0	6	6	oral	Biguanide + sulfonylureas	>40 years	NO	NO	>40 yrs	>or equal to 4	none	> or equal to 4 drugs	> or equal to 4 drugs	biguanide + sulfonylureas
2663	60	Male	1	DM alone	47500	12.82	NO	antifungals	0	4	YES	1	2	2	injectable	mixtard	>40 years	NO	NO	>40 yrs	>or equal to 4	more than 1	<4 (0 to 3) drugs	<4 drugs	insulin
201	20	Male	2	DM with any other apart from HTN	48000	12.96	NO	no antibiotic	0	2	NO	0	2	2	no antidiabetic	no antidiabetic	20 to 29 years	NO	NO	10 to 29 yrs	<4 drugs	none	<4 (0 to 3) drugs	<4 drugs	no antidiabetic
704	60	Female	2	DM, HTN, any other (3 or more condns)	48000	12.96	NO	no antibiotic	0	3	NO	0	1	1	no antidiabetic	no antidiabetic	>40 years	NO	NO	>40 yrs	<4 drugs	none	<4 (0 to 3) drugs	<4 drugs	no antidiabetic
805	25	Male	1	DM alone	48000	12.96	NO	no antibiotic	0	3	NO	0	3	3	oral	Biguanides	20 to 29 years	NO	NO	10 to 29 yrs	<4 drugs	none	<4 (0 to 3) drugs	<4 drugs	biguanides
1454	38	Male	1	DM alone	48000	12.96	NO	no antibiotic	0	3	NO	0	2	2	oral	Biguanide + sulfonylureas	30 to 40 years	NO	NO	30 to 40 yrs	<4 drugs	none	<4 (0 to 3) drugs	<4 drugs	biguanide + sulfonylureas
1622	60	Male	1	DM alone	48000	12.96	NO	no antibiotic	0	3	NO	0	3	3	oral	Biguanide + sulfonylureas	>40 years	NO	NO	>40 yrs	<4 drugs	none	<4 (0 to 3) drugs	<4 drugs	biguanide + sulfonylureas
1989	65	Male	1	DM and HTN	48000	12.96	NO	no antibiotic	0	3	NO	0	3	3	oral	Biguanides	>40 years	NO	NO	>40 yrs	<4 drugs	none	<4 (0 to 3) drugs	<4 drugs	biguanides
2020	60	Male	1	DM, HTN, any other (3 or more condns)	48000	12.96	NO	no antibiotic	0	5	NO	0	4	4	oral	Biguanides	>40 years	NO	NO	>40 yrs	>or equal to 4	none	> or equal to 4 drugs	> or equal to 4 drugs	biguanides
2042	61	Male	1	DM alone	48000	12.96	NO	no antibiotic	0	3	NO	0	3	3	oral	Biguanide + sulfonylureas	>40 years	NO	NO	>40 yrs	<4 drugs	none	<4 (0 to 3) drugs	<4 drugs	biguanide + sulfonylureas
2047	48	Male	1	DM alone	48000	12.96	NO	no antibiotic	0	1	NO	0	1	1	no antidiabetic	no antidiabetic	>40 years	NO	NO	>40 yrs	<4 drugs	none	<4 (0 to 3) drugs	<4 drugs	no antidiabetic
2115	69	Male	1	DM and HTN	48000	12.96	NO	no antibiotic	0	3	NO	0	3	3	no antidiabetic	no antidiabetic	>40 years	NO	NO	>40 yrs	<4 drugs	none	<4 (0 to 3) drugs	<4 drugs	no antidiabetic
2169	80	Female	2	DM and HTN	48000	12.96	NO	no antibiotic	0	5	NO	0	4	4	oral	Biguanide + sulfonylureas	>40 years	NO	NO	>40 yrs	>or equal to 4	none	> or equal to 4 drugs	> or equal to 4 drugs	biguanide + sulfonylureas
2173	54	Female	1	DM and HTN	48000	12.96	NO	no antibiotic	0	5	NO	0	4	4	oral	Biguanide + sulfonylureas	>40 years	NO	NO	>40 yrs	>or equal to 4	none	> or equal to 4 drugs	> or equal to 4 drugs	biguanide + sulfonylureas
2182	70	Male	1	DM alone	48000	12.96	NO	no antibiotic	0	3	NO	0	3	3	oral	Biguanide + sulfonylureas	>40 years	NO	NO	>40 yrs	<4 drugs	none	<4 (0 to 3) drugs	<4 drugs	biguanide + sulfonylureas
2204	60	Male	2	DM and HTN	48000	12.96	NO	no antibiotic	0	3	NO	0	2	2	no antidiabetic	no antidiabetic	>40 years	NO	NO	>40 yrs	<4 drugs	none	<4 (0 to 3) drugs	<4 drugs	no antidiabetic
2262	63	Male	2	DM and HTN	48000	12.96	NO	no antibiotic	0	3	NO	0	3	3	no antidiabetic	no antidiabetic	>40 years	NO	NO	>40 yrs	<4 drugs	none	<4 (0 to 3) drugs	<4 drugs	no antidiabetic
2331	71	Male	2	DM and HTN	48000	12.96	NO	no antibiotic	0	3	NO	0	3	3	oral	Biguanides	>40 years	NO	NO	>40 yrs	<4 drugs	none	<4 (0 to 3) drugs	<4 drugs	biguanides
2474	61	Female		DM alone	48000	12.96	NO	no antibiotic	0	3	NO	0	3	3	oral	Biguanide + sulfonylureas	>40 years	NO	NO	>40 yrs	<4 drugs	none	<4 (0 to 3) drugs	<4 drugs	biguanide + sulfonylureas
2492	54	Male	2	DM and HTN	48000	12.96	NO	no antibiotic	0	4	NO	0	3	3	oral	Biguanides	>40 years	NO	NO	>40 yrs	>or equal to 4	none	<4 (0 to 3) drugs	<4 drugs	biguanides
2502	55	Male		DM alone	48000	12.96	NO	no antibiotic	1	4	NO	0	3	3	oral	Biguanide + sulfonylureas	>40 years	NO	NO	>40 yrs	>or equal to 4	none	<4 (0 to 3) drugs	<4 drugs	biguanide + sulfonylureas
3274	64	Male	2	DM with any other apart from HTN	48000	12.96	NO	antifungals	0	4	NO	0	3	3	oral	Biguanide + sulfonylureas	>40 years	NO	NO	>40 yrs	>or equal to 4	none	<4 (0 to 3) drugs	<4 drugs	biguanide + sulfonylureas
3348	72	Male	1	DM alone	48000	12.96	NO	no antibiotic	0	3	NO	0	3	3	oral	Biguanide + sulfonylureas	>40 years	NO	NO	>40 yrs	<4 drugs	none	<4 (0 to 3) drugs	<4 drugs	biguanide + sulfonylureas
3437	62	Female	2	DM and HTN	48000	12.96	NO	no antibiotic	0	5	NO	0	4	4	oral	Biguanide + sulfonylureas	>40 years	NO	NO	>40 yrs	>or equal to 4	none	> or equal to 4 drugs	> or equal to 4 drugs	biguanide + sulfonylureas
4032	60	Male	1	DM and HTN	48000	12.96	NO	no antibiotic	0	2	NO	0	2	2	oral	Biguanides	>40 years	NO	NO	>40 yrs	<4 drugs	none	<4 (0 to 3) drugs	<4 drugs	biguanides
1760	75	Male	1	DM and HTN	48300	13.04	NO	no antibiotic	0	5	YES	1	2	2	injectable	mixtard	>40 years	NO	NO	>40 yrs	>or equal to 4	more than 1	<4 (0 to 3) drugs	<4 drugs	insulin
281	40	Female	1	DM and HTN	48500	13.09	NO	no antibiotic	0	4	YES	1	4	3	no antidiabetic	no antidiabetic	30 to 40 years	NO	NO	30 to 40 yrs	>or equal to 4	more than 1	> or equal to 4 drugs	<4 drugs	no antidiabetic
2007	63	Male	2	DM and HTN	48800	13.17	NO	no antibiotic	0	4	YES	1	4	4	oral+injectable	BIguanide + insulin	>40 years	NO	NO	>40 yrs	>or equal to 4	more than 1	> or equal to 4 drugs	> or equal to 4 drugs	insulin
2247	49	Male	2	DM alone	48800	13.17	NO	no antibiotic	0	3	YES	1	2	2	oral+injectable	BIguanide + insulin	>40 years	NO	NO	>40 yrs	<4 drugs	more than 1	<4 (0 to 3) drugs	<4 drugs	insulin
569	40	Male	1	DM and HTN	49000	13.23	NO	no antibiotic	0	3	YES	1	3	3	injectable	fast acting insulin	30 to 40 years	NO	NO	30 to 40 yrs	<4 drugs	more than 1	<4 (0 to 3) drugs	<4 drugs	insulin
859	60	Female	2	DM and HTN	49000	13.23	NO	no antibiotic	0	4	YES	1	4	4	injectable	fast acting insulin	>40 years	NO	NO	>40 yrs	>or equal to 4	more than 1	> or equal to 4 drugs	> or equal to 4 drugs	insulin
1133	44	Male	2	DM alone	49000	13.23	NO	no antibiotic	0	2	YES	1	2	2	oral+injectable	BIguanide + insulin	>40 years	NO	NO	>40 yrs	<4 drugs	more than 1	<4 (0 to 3) drugs	<4 drugs	insulin
1137	40	Female	1	DM alone	49000	13.23	NO	no antibiotic	0	2	YES	1	2	2	oral+injectable	BIguanide + insulin	30 to 40 years	NO	NO	30 to 40 yrs	<4 drugs	more than 1	<4 (0 to 3) drugs	<4 drugs	insulin
2124	41	Male	2	DM alone	49000	13.23	NO	no antibiotic	0	3	NO	0	1	1	oral	Biguanides	>40 years	NO	NO	>40 yrs	<4 drugs	none	<4 (0 to 3) drugs	<4 drugs	biguanides
2147	69	Female	1	DM and HTN	49000	13.23	NO	no antibiotic	0	2	YES	1	1	1	injectable	mixtard	>40 years	NO	NO	>40 yrs	<4 drugs	more than 1	<4 (0 to 3) drugs	<4 drugs	insulin
2253	70	Male	1	DM and HTN	49000	13.23	NO	Penicillin	1	3	NO	0	2	2	no antidiabetic	no antidiabetic	>40 years	NO	NO	>40 yrs	<4 drugs	none	<4 (0 to 3) drugs	<4 drugs	no antidiabetic
2298	61	Female	1	DM and HTN	49000	13.23	NO	2 antibiotic classed	2	5	NO	0	5	5	oral	Biguanide + sulfonylureas	>40 years	NO	NO	>40 yrs	>or equal to 4	none	> or equal to 4 drugs	> or equal to 4 drugs	biguanide + sulfonylureas
3332	58	Female	2	DM and HTN	49000	13.23	NO	Penicillin	1	4	NO	0	2	2	oral	Biguanides	>40 years	NO	NO	>40 yrs	>or equal to 4	none	<4 (0 to 3) drugs	<4 drugs	biguanides
3343	67	Female	1	DM with any other apart from HTN	49000	13.23	NO	no antibiotic	0	4	NO	0	2	2	oral	Biguanide + sulfonylureas	>40 years	NO	NO	>40 yrs	>or equal to 4	none	<4 (0 to 3) drugs	<4 drugs	biguanide + sulfonylureas
3360	46	Female	2	DM alone	49000	13.23	NO	no antibiotic	0	2	YES	1	2	2	oral+injectable	BIguanide + insulin	>40 years	NO	NO	>40 yrs	<4 drugs	more than 1	<4 (0 to 3) drugs	<4 drugs	insulin
3362	34	Male	2	DM alone	49000	13.23	NO	no antibiotic	0	2	YES	1	2	2	oral+injectable	BIguanide + insulin	30 to 40 years	NO	NO	30 to 40 yrs	<4 drugs	more than 1	<4 (0 to 3) drugs	<4 drugs	insulin
3943	60	Male	1	DM alone	49000	13.23	NO	no antibiotic	0	2	YES	1	2	2	oral+injectable	BIguanide + insulin	>40 years	NO	NO	>40 yrs	<4 drugs	more than 1	<4 (0 to 3) drugs	<4 drugs	insulin
4060	45	Male	1	DM and HTN	49000	13.23	NO	no antibiotic	0	2	YES	1	2	2	injectable	mixtard	>40 years	NO	NO	>40 yrs	<4 drugs	more than 1	<4 (0 to 3) drugs	<4 drugs	insulin
3926	40	Male	2	DM alone	49200	13.28	NO	no antibiotic	0	5	NO	0	5	5	oral	Biguanide + sulfonylureas	30 to 40 years	NO	NO	30 to 40 yrs	>or equal to 4	none	> or equal to 4 drugs	> or equal to 4 drugs	biguanide + sulfonylureas
3927	60	Female	1	DM alone	49200	13.28	NO	no antibiotic	0	5	NO	0	5	5	oral	Biguanide + sulfonylureas	>40 years	NO	NO	>40 yrs	>or equal to 4	none	> or equal to 4 drugs	> or equal to 4 drugs	biguanide + sulfonylureas
3931	43	Male	1	DM alone	49200	13.28	NO	no antibiotic	0	5	NO	0	5	5	oral	Biguanide + sulfonylureas	>40 years	NO	NO	>40 yrs	>or equal to 4	none	> or equal to 4 drugs	> or equal to 4 drugs	biguanide + sulfonylureas
2270	46	Female	2	DM with any other apart from HTN	49500	13.36	NO	no antibiotic	0	3	NO	0	2	2	no antidiabetic	no antidiabetic	>40 years	NO	NO	>40 yrs	<4 drugs	none	<4 (0 to 3) drugs	<4 drugs	no antidiabetic
2531	56	Female	1	DM alone	49500	13.36	NO	no antibiotic	0	3	NO	0	2	2	no antidiabetic	no antidiabetic	>40 years	NO	NO	>40 yrs	<4 drugs	none	<4 (0 to 3) drugs	<4 drugs	no antidiabetic
289	46	Female	2	DM and HTN	50000	13.5	NO	no antibiotic	0	5	NO	0	3	3	oral	Biguanide + sulfonylureas	>40 years	NO	NO	>40 yrs	>or equal to 4	none	<4 (0 to 3) drugs	<4 drugs	biguanide + sulfonylureas
1184	40	Male	1	DM alone	50000	13.5	NO	no antibiotic	0	1	YES	1	1	1	injectable	mixtard	30 to 40 years	NO	NO	30 to 40 yrs	<4 drugs	more than 1	<4 (0 to 3) drugs	<4 drugs	insulin
1190	67	Female	2	DM alone	50000	13.5	NO	no antibiotic	0	1	YES	1	1	1	injectable	mixtard	>40 years	NO	NO	>40 yrs	<4 drugs	more than 1	<4 (0 to 3) drugs	<4 drugs	insulin
1192	60	Female	2	DM alone	50000	13.5	NO	no antibiotic	0	1	YES	1	1	1	injectable	mixtard	>40 years	NO	NO	>40 yrs	<4 drugs	more than 1	<4 (0 to 3) drugs	<4 drugs	insulin
1193	75	Female	2	DM alone	50000	13.5	NO	no antibiotic	0	1	YES	1	1	1	injectable	mixtard	>40 years	NO	NO	>40 yrs	<4 drugs	more than 1	<4 (0 to 3) drugs	<4 drugs	insulin
1196	33	Female	2	DM alone	50000	13.5	NO	no antibiotic	0	1	YES	1	1	1	injectable	mixtard	30 to 40 years	NO	NO	30 to 40 yrs	<4 drugs	more than 1	<4 (0 to 3) drugs	<4 drugs	insulin
1198	52	Male	1	DM alone	50000	13.5	NO	no antibiotic	0	1	YES	1	1	1	injectable	mixtard	>40 years	NO	NO	>40 yrs	<4 drugs	more than 1	<4 (0 to 3) drugs	<4 drugs	insulin
1200	60	Male	2	DM alone	50000	13.5	NO	no antibiotic	0	1	YES	1	1	1	injectable	mixtard	>40 years	NO	NO	>40 yrs	<4 drugs	more than 1	<4 (0 to 3) drugs	<4 drugs	insulin
1204	61	Male	1	DM alone	50000	13.5	NO	no antibiotic	0	1	YES	1	1	1	injectable	mixtard	>40 years	NO	NO	>40 yrs	<4 drugs	more than 1	<4 (0 to 3) drugs	<4 drugs	insulin
1205	47	Male	1	DM alone	50000	13.5	NO	no antibiotic	0	1	YES	1	1	1	injectable	mixtard	>40 years	NO	NO	>40 yrs	<4 drugs	more than 1	<4 (0 to 3) drugs	<4 drugs	insulin
1206	40	Male	2	DM alone	50000	13.5	NO	no antibiotic	0	1	YES	1	1	1	injectable	mixtard	30 to 40 years	NO	NO	30 to 40 yrs	<4 drugs	more than 1	<4 (0 to 3) drugs	<4 drugs	insulin
1207	68	Female	1	DM alone	50000	13.5	NO	no antibiotic	0	1	YES	1	1	1	injectable	mixtard	>40 years	NO	NO	>40 yrs	<4 drugs	more than 1	<4 (0 to 3) drugs	<4 drugs	insulin
1208	69	Male	1	DM alone	50000	13.5	NO	no antibiotic	0	1	YES	1	1	1	injectable	mixtard	>40 years	NO	NO	>40 yrs	<4 drugs	more than 1	<4 (0 to 3) drugs	<4 drugs	insulin
1209	50	Male	2	DM alone	50000	13.5	NO	no antibiotic	0	1	YES	1	1	1	injectable	mixtard	>40 years	NO	NO	>40 yrs	<4 drugs	more than 1	<4 (0 to 3) drugs	<4 drugs	insulin
1210	68	Female	2	DM alone	50000	13.5	NO	no antibiotic	0	1	YES	1	1	1	injectable	mixtard	>40 years	NO	NO	>40 yrs	<4 drugs	more than 1	<4 (0 to 3) drugs	<4 drugs	insulin
1882	40	Male	1	DM and HTN	50000	13.5	NO	fluoroquinolones	1	3	NO	0	3	3	oral	Biguanides	30 to 40 years	NO	NO	30 to 40 yrs	<4 drugs	none	<4 (0 to 3) drugs	<4 drugs	biguanides
1992	73	Female	1	DM alone	50000	13.5	NO	fluoroquinolones	0	5	NO	0	5	5	oral	Biguanide + sulfonylureas	>40 years	NO	NO	>40 yrs	>or equal to 4	none	> or equal to 4 drugs	> or equal to 4 drugs	biguanide + sulfonylureas
2277	70	Male	2	DM alone	50000	13.5	NO	no antibiotic	0	1	YES	1	1	1	injectable	mixtard	>40 years	NO	NO	>40 yrs	<4 drugs	more than 1	<4 (0 to 3) drugs	<4 drugs	insulin
2278	46	Male	2	DM alone	50000	13.5	NO	no antibiotic	0	1	YES	1	1	1	injectable	mixtard	>40 years	NO	NO	>40 yrs	<4 drugs	more than 1	<4 (0 to 3) drugs	<4 drugs	insulin
2280	34	Male	2	DM alone	50000	13.5	NO	no antibiotic	0	2	YES	2	1	1	injectable	mixtard	30 to 40 years	NO	NO	30 to 40 yrs	<4 drugs	more than 1	<4 (0 to 3) drugs	<4 drugs	insulin
2281	54	Male	1	DM alone	50000	13.5	NO	no antibiotic	0	1	YES	1	1	1	injectable	mixtard	>40 years	NO	NO	>40 yrs	<4 drugs	more than 1	<4 (0 to 3) drugs	<4 drugs	insulin
2282	74	Female	1	DM alone	50000	13.5	NO	no antibiotic	0	1	YES	1	1	1	injectable	mixtard	>40 years	NO	NO	>40 yrs	<4 drugs	more than 1	<4 (0 to 3) drugs	<4 drugs	insulin
2283	30	Male	2	DM alone	50000	13.5	NO	no antibiotic	0	1	YES	1	1	1	injectable	mixtard	30 to 40 years	NO	NO	30 to 40 yrs	<4 drugs	more than 1	<4 (0 to 3) drugs	<4 drugs	insulin
2286	33	Female	2	DM alone	50000	13.5	NO	no antibiotic	0	1	YES	1	1	1	injectable	mixtard	30 to 40 years	NO	NO	30 to 40 yrs	<4 drugs	more than 1	<4 (0 to 3) drugs	<4 drugs	insulin
2291	70	Male	1	DM alone	50000	13.5	NO	no antibiotic	0	1	YES	1	1	1	injectable	mixtard	>40 years	NO	NO	>40 yrs	<4 drugs	more than 1	<4 (0 to 3) drugs	<4 drugs	insulin
2292	30	Female	1	DM alone	50000	13.5	NO	no antibiotic	0	1	YES	1	1	1	injectable	mixtard	30 to 40 years	NO	NO	30 to 40 yrs	<4 drugs	more than 1	<4 (0 to 3) drugs	<4 drugs	insulin
2293	50	Male	1	DM and HTN	50000	13.5	NO	no antibiotic	0	1	YES	1	1	1	injectable	fast acting insulin	>40 years	NO	NO	>40 yrs	<4 drugs	more than 1	<4 (0 to 3) drugs	<4 drugs	insulin
2294	30	Female	2	DM alone	50000	13.5	NO	no antibiotic	0	1	YES	1	1	1	injectable	mixtard	30 to 40 years	NO	NO	30 to 40 yrs	<4 drugs	more than 1	<4 (0 to 3) drugs	<4 drugs	insulin
2683	60	Female	1	DM alone	50000	13.5	NO	no antibiotic	0	2	YES	1	2	2	injectable	mixtard	>40 years	NO	NO	>40 yrs	<4 drugs	more than 1	<4 (0 to 3) drugs	<4 drugs	insulin
3250	50	Female	2	DM alone	50000	13.5	NO	no antibiotic	0	1	YES	1	1	1	injectable	mixtard	>40 years	NO	NO	>40 yrs	<4 drugs	more than 1	<4 (0 to 3) drugs	<4 drugs	insulin
3254	60	Male	1	DM alone	50000	13.5	NO	no antibiotic	0	1	YES	1	1	1	injectable	mixtard	>40 years	NO	NO	>40 yrs	<4 drugs	more than 1	<4 (0 to 3) drugs	<4 drugs	insulin
3770	70	Male	1	DM, HTN, any other (3 or more condns)	50000	13.5	NO	Penicillin	1	4	NO	0	3	3	oral	Biguanides	>40 years	NO	NO	>40 yrs	>or equal to 4	none	<4 (0 to 3) drugs	<4 drugs	biguanides
3863	65	Female	1	DM and HTN	50000	13.5	NO	no antibiotic	0	1	YES	1	1	1	injectable	mixtard	>40 years	NO	NO	>40 yrs	<4 drugs	more than 1	<4 (0 to 3) drugs	<4 drugs	insulin
3866	69	Male	2	DM, HTN, any other (3 or more condns)	50000	13.5	NO	no antibiotic	0	1	YES	1	1	1	injectable	mixtard	>40 years	NO	NO	>40 yrs	<4 drugs	more than 1	<4 (0 to 3) drugs	<4 drugs	insulin
3867	38	Male	1	DM alone	50000	13.5	NO	Penicillin	1	2	YES	1	1	1	injectable	mixtard	30 to 40 years	NO	NO	30 to 40 yrs	<4 drugs	more than 1	<4 (0 to 3) drugs	<4 drugs	insulin
3871	33	Male	2	DM alone	50000	13.5	NO	no antibiotic	0	1	YES	1	1	1	injectable	mixtard	30 to 40 years	NO	NO	30 to 40 yrs	<4 drugs	more than 1	<4 (0 to 3) drugs	<4 drugs	insulin
3876	35	Female	1	DM alone	50000	13.5	NO	no antibiotic	0	1	YES	1	1	1	injectable	mixtard	30 to 40 years	NO	NO	30 to 40 yrs	<4 drugs	more than 1	<4 (0 to 3) drugs	<4 drugs	insulin
3892	54	Male	1	DM and HTN	50000	13.5	NO	no antibiotic	0	1	YES	1	1	1	injectable	mixtard	>40 years	NO	NO	>40 yrs	<4 drugs	more than 1	<4 (0 to 3) drugs	<4 drugs	insulin
3901	40	Male	1	DM alone	50000	13.5	NO	no antibiotic	0	1	YES	1	1	1	injectable	mixtard	30 to 40 years	NO	NO	30 to 40 yrs	<4 drugs	more than 1	<4 (0 to 3) drugs	<4 drugs	insulin
3902	50	Female		DM alone	50000	13.5	NO	no antibiotic	0	1	YES	1	1	1	injectable	mixtard	>40 years	NO	NO	>40 yrs	<4 drugs	more than 1	<4 (0 to 3) drugs	<4 drugs	insulin
3910	36	Male	1	DM alone	50000	13.5	NO	no antibiotic	0	1	YES	1	1	1	injectable	mixtard	30 to 40 years	NO	NO	30 to 40 yrs	<4 drugs	more than 1	<4 (0 to 3) drugs	<4 drugs	insulin
3913	30	Female	1	DM alone	50000	13.5	NO	no antibiotic	0	1	YES	1	1	1	injectable	mixtard	30 to 40 years	NO	NO	30 to 40 yrs	<4 drugs	more than 1	<4 (0 to 3) drugs	<4 drugs	insulin
3917	45	Female	1	DM alone	50000	13.5	NO	no antibiotic	0	1	YES	1	1	1	injectable	mixtard	>40 years	NO	NO	>40 yrs	<4 drugs	more than 1	<4 (0 to 3) drugs	<4 drugs	insulin
3922	45	Female	1	DM alone	50000	13.5	NO	no antibiotic	0	1	YES	1	1	1	injectable	mixtard	>40 years	NO	NO	>40 yrs	<4 drugs	more than 1	<4 (0 to 3) drugs	<4 drugs	insulin
3932	56	Male	1	DM alone	50000	13.5	NO	no antibiotic	0	1	YES	1	1	1	injectable	mixtard	>40 years	NO	NO	>40 yrs	<4 drugs	more than 1	<4 (0 to 3) drugs	<4 drugs	insulin
3948	50	Male	1	DM alone	50000	13.5	NO	no antibiotic	0	1	YES	1	1	1	injectable	mixtard	>40 years	NO	NO	>40 yrs	<4 drugs	more than 1	<4 (0 to 3) drugs	<4 drugs	insulin
3949	53	Female	1	DM alone	50000	13.5	NO	no antibiotic	0	1	YES	1	1	1	injectable	mixtard	>40 years	NO	NO	>40 yrs	<4 drugs	more than 1	<4 (0 to 3) drugs	<4 drugs	insulin
3950	60	Female	1	DM alone	50000	13.5	NO	no antibiotic	0	1	YES	1	1	1	injectable	mixtard	>40 years	NO	NO	>40 yrs	<4 drugs	more than 1	<4 (0 to 3) drugs	<4 drugs	insulin
3951	58	Female	1	DM alone	50000	13.5	NO	no antibiotic	0	1	YES	1	1	1	injectable	mixtard	>40 years	NO	NO	>40 yrs	<4 drugs	more than 1	<4 (0 to 3) drugs	<4 drugs	insulin
3960	35	Female	1	DM alone	50000	13.5	NO	no antibiotic	0	1	YES	1	1	1	injectable	mixtard	30 to 40 years	NO	NO	30 to 40 yrs	<4 drugs	more than 1	<4 (0 to 3) drugs	<4 drugs	insulin
3961	40	Male	2	DM alone	50000	13.5	NO	no antibiotic	0	1	YES	1	1	1	injectable	mixtard	30 to 40 years	NO	NO	30 to 40 yrs	<4 drugs	more than 1	<4 (0 to 3) drugs	<4 drugs	insulin
3963	62	Female	1	DM alone	50000	13.5	NO	no antibiotic	0	1	YES	1	1	1	injectable	mixtard	>40 years	NO	NO	>40 yrs	<4 drugs	more than 1	<4 (0 to 3) drugs	<4 drugs	insulin
3964	50	Female	1	DM alone	50000	13.5	NO	no antibiotic	0	1	YES	1	1	1	injectable	mixtard	>40 years	NO	NO	>40 yrs	<4 drugs	more than 1	<4 (0 to 3) drugs	<4 drugs	insulin
3967	38	Male	2	DM alone	50000	13.5	NO	no antibiotic	0	1	YES	1	1	1	injectable	mixtard	30 to 40 years	NO	NO	30 to 40 yrs	<4 drugs	more than 1	<4 (0 to 3) drugs	<4 drugs	insulin
3968	46	Female	1	DM alone	50000	13.5	NO	no antibiotic	0	2	YES	2	1	1	injectable	mixtard	>40 years	NO	NO	>40 yrs	<4 drugs	more than 1	<4 (0 to 3) drugs	<4 drugs	insulin
3970	41	Female	1	DM alone	50000	13.5	NO	no antibiotic	0	1	YES	1	1	1	injectable	mixtard	>40 years	NO	NO	>40 yrs	<4 drugs	more than 1	<4 (0 to 3) drugs	<4 drugs	insulin
3971	65	Male	2	DM alone	50000	13.5	NO	no antibiotic	0	1	YES	1	1	1	injectable	mixtard	>40 years	NO	NO	>40 yrs	<4 drugs	more than 1	<4 (0 to 3) drugs	<4 drugs	insulin
3979	54	Male	1	DM alone	50000	13.5	NO	no antibiotic	0	1	YES	1	1	1	injectable	mixtard	>40 years	NO	NO	>40 yrs	<4 drugs	more than 1	<4 (0 to 3) drugs	<4 drugs	insulin
3980	46	Male	1	DM alone	50000	13.5	NO	no antibiotic	0	1	YES	1	1	1	injectable	mixtard	>40 years	NO	NO	>40 yrs	<4 drugs	more than 1	<4 (0 to 3) drugs	<4 drugs	insulin
3982	67	Female	1	DM alone	50000	13.5	NO	no antibiotic	0	1	YES	1	1	1	injectable	fast acting insulin	>40 years	NO	NO	>40 yrs	<4 drugs	more than 1	<4 (0 to 3) drugs	<4 drugs	insulin
3992	55	Male	1	DM alone	50000	13.5	NO	no antibiotic	0	1	YES	1	1	1	injectable	mixtard	>40 years	NO	NO	>40 yrs	<4 drugs	more than 1	<4 (0 to 3) drugs	<4 drugs	insulin
3994	50	Female	1	DM alone	50000	13.5	NO	no antibiotic	0	1	YES	1	1	1	injectable	mixtard	>40 years	NO	NO	>40 yrs	<4 drugs	more than 1	<4 (0 to 3) drugs	<4 drugs	insulin
3995	52	Male	2	DM alone	50000	13.5	NO	no antibiotic	0	1	YES	1	1	1	injectable	mixtard	>40 years	NO	NO	>40 yrs	<4 drugs	more than 1	<4 (0 to 3) drugs	<4 drugs	insulin
4005	68	Female	2	DM alone	50000	13.5	NO	no antibiotic	0	1	YES	1	1	1	injectable	mixtard	>40 years	NO	NO	>40 yrs	<4 drugs	more than 1	<4 (0 to 3) drugs	<4 drugs	insulin
4009	75	Female	2	DM alone	50000	13.5	NO	no antibiotic	0	1	YES	1	1	1	injectable	mixtard	>40 years	NO	NO	>40 yrs	<4 drugs	more than 1	<4 (0 to 3) drugs	<4 drugs	insulin
4014	50	Male	1	DM alone	50000	13.5	NO	no antibiotic	0	1	YES	1	1	1	injectable	mixtard	>40 years	NO	NO	>40 yrs	<4 drugs	more than 1	<4 (0 to 3) drugs	<4 drugs	insulin
4015	38	Male	1	DM alone	50000	13.5	NO	no antibiotic	0	1	YES	1	1	1	injectable	mixtard	30 to 40 years	NO	NO	30 to 40 yrs	<4 drugs	more than 1	<4 (0 to 3) drugs	<4 drugs	insulin
4017	55	Male	2	DM alone	50000	13.5	NO	no antibiotic	0	1	YES	1	1	1	injectable	mixtard	>40 years	NO	NO	>40 yrs	<4 drugs	more than 1	<4 (0 to 3) drugs	<4 drugs	insulin
4018	41	Male	1	DM alone	50000	13.5	NO	no antibiotic	0	1	YES	1	1	1	injectable	mixtard	>40 years	NO	NO	>40 yrs	<4 drugs	more than 1	<4 (0 to 3) drugs	<4 drugs	insulin
4019	75	Female	1	DM alone	50000	13.5	NO	no antibiotic	0	1	YES	1	1	1	injectable	mixtard	>40 years	NO	NO	>40 yrs	<4 drugs	more than 1	<4 (0 to 3) drugs	<4 drugs	insulin
4020	58	Male	2	DM alone	50000	13.5	NO	no antibiotic	0	1	YES	1	1	1	injectable	mixtard	>40 years	NO	NO	>40 yrs	<4 drugs	more than 1	<4 (0 to 3) drugs	<4 drugs	insulin
4025	50	Female	1	DM alone	50000	13.5	NO	no antibiotic	0	1	YES	1	1	1	injectable	mixtard	>40 years	NO	NO	>40 yrs	<4 drugs	more than 1	<4 (0 to 3) drugs	<4 drugs	insulin
4026	60	Female	2	DM and HTN	50000	13.5	NO	no antibiotic	0	1	YES	1	1	1	injectable	fast acting insulin	>40 years	NO	NO	>40 yrs	<4 drugs	more than 1	<4 (0 to 3) drugs	<4 drugs	insulin
4027	50	Female	1	DM alone	50000	13.5	NO	no antibiotic	0	1	YES	1	1	1	injectable	mixtard	>40 years	NO	NO	>40 yrs	<4 drugs	more than 1	<4 (0 to 3) drugs	<4 drugs	insulin
4028	50	Female	1	DM alone	50000	13.5	NO	no antibiotic	0	1	YES	1	1	1	injectable	mixtard	>40 years	NO	NO	>40 yrs	<4 drugs	more than 1	<4 (0 to 3) drugs	<4 drugs	insulin
4030	70	Female	2	DM and HTN	50000	13.5	NO	no antibiotic	0	1	YES	1	1	1	injectable	mixtard	>40 years	NO	NO	>40 yrs	<4 drugs	more than 1	<4 (0 to 3) drugs	<4 drugs	insulin
4031	34	Female	1	DM alone	50000	13.5	NO	no antibiotic	0	1	YES	1	1	1	injectable	mixtard	30 to 40 years	NO	NO	30 to 40 yrs	<4 drugs	more than 1	<4 (0 to 3) drugs	<4 drugs	insulin
4033	60	Female	1	DM alone	50000	13.5	NO	no antibiotic	0	1	YES	1	1	1	injectable	mixtard	>40 years	NO	NO	>40 yrs	<4 drugs	more than 1	<4 (0 to 3) drugs	<4 drugs	insulin
4034	56	Male	2	DM alone	50000	13.5	NO	no antibiotic	0	1	YES	1	1	1	injectable	mixtard	>40 years	NO	NO	>40 yrs	<4 drugs	more than 1	<4 (0 to 3) drugs	<4 drugs	insulin
4039	55	Female	2	DM alone	50000	13.5	NO	no antibiotic	0	1	YES	1	1	1	injectable	mixtard	>40 years	NO	NO	>40 yrs	<4 drugs	more than 1	<4 (0 to 3) drugs	<4 drugs	insulin
4040	50	Male	1	DM alone	50000	13.5	NO	no antibiotic	0	1	YES	1	1	1	injectable	mixtard	>40 years	NO	NO	>40 yrs	<4 drugs	more than 1	<4 (0 to 3) drugs	<4 drugs	insulin
4041	63	Female	1	DM alone	50000	13.5	NO	no antibiotic	0	1	YES	1	1	1	injectable	mixtard	>40 years	NO	NO	>40 yrs	<4 drugs	more than 1	<4 (0 to 3) drugs	<4 drugs	insulin
4042	55	Female	2	DM alone	50000	13.5	NO	no antibiotic	0	1	YES	1	1	1	injectable	fast acting insulin	>40 years	NO	NO	>40 yrs	<4 drugs	more than 1	<4 (0 to 3) drugs	<4 drugs	insulin
4043	54	Male	2	DM alone	50000	13.5	NO	no antibiotic	0	1	YES	1	1	1	injectable	fast acting insulin	>40 years	NO	NO	>40 yrs	<4 drugs	more than 1	<4 (0 to 3) drugs	<4 drugs	insulin
4050	50	Male	2	DM alone	50000	13.5	NO	no antibiotic	0	1	YES	1	1	1	injectable	mixtard	>40 years	NO	NO	>40 yrs	<4 drugs	more than 1	<4 (0 to 3) drugs	<4 drugs	insulin
4054	56	Male	2	DM alone	50000	13.5	NO	no antibiotic	0	1	YES	1	1	1	injectable	mixtard	>40 years	NO	NO	>40 yrs	<4 drugs	more than 1	<4 (0 to 3) drugs	<4 drugs	insulin
4061	68	Female	1	DM alone	50000	13.5	NO	no antibiotic	0	1	YES	1	1	1	injectable	mixtard	>40 years	NO	NO	>40 yrs	<4 drugs	more than 1	<4 (0 to 3) drugs	<4 drugs	insulin
4062	60	Female	1	DM alone	50000	13.5	NO	no antibiotic	0	1	YES	1	1	1	injectable	mixtard	>40 years	NO	NO	>40 yrs	<4 drugs	more than 1	<4 (0 to 3) drugs	<4 drugs	insulin
4063	23	Female	1	DM alone	50000	13.5	NO	no antibiotic	0	1	YES	1	1	1	injectable	mixtard	20 to 29 years	NO	NO	10 to 29 yrs	<4 drugs	more than 1	<4 (0 to 3) drugs	<4 drugs	insulin
4068	23	Female	1	DM alone	50000	13.5	NO	no antibiotic	0	1	YES	1	1	1	injectable	mixtard	20 to 29 years	NO	NO	10 to 29 yrs	<4 drugs	more than 1	<4 (0 to 3) drugs	<4 drugs	insulin
4094	31	Female	1	DM alone	50000	13.5	NO	no antibiotic	0	1	YES	1	1	1	injectable	mixtard	30 to 40 years	NO	NO	30 to 40 yrs	<4 drugs	more than 1	<4 (0 to 3) drugs	<4 drugs	insulin
4095	50	Female	1	DM alone	50000	13.5	NO	no antibiotic	0	1	YES	1	1	1	injectable	mixtard	>40 years	NO	NO	>40 yrs	<4 drugs	more than 1	<4 (0 to 3) drugs	<4 drugs	insulin
4098	18	Male	1	DM alone	50000	13.5	NO	no antibiotic	0	1	YES	1	1	1	injectable	mixtard	10 - 19 years	NO	NO	10 to 29 yrs	<4 drugs	more than 1	<4 (0 to 3) drugs	<4 drugs	insulin
4099	52	Female	1	DM alone	50000	13.5	NO	no antibiotic	0	1	YES	1	1	1	injectable	mixtard	>40 years	NO	NO	>40 yrs	<4 drugs	more than 1	<4 (0 to 3) drugs	<4 drugs	insulin
4100	46	Female	1	DM alone	50000	13.5	NO	no antibiotic	0	1	YES	1	1	1	injectable	mixtard	>40 years	NO	NO	>40 yrs	<4 drugs	more than 1	<4 (0 to 3) drugs	<4 drugs	insulin
4102	45	Female	1	DM alone	50000	13.5	NO	no antibiotic	0	1	YES	1	1	1	injectable	mixtard	>40 years	NO	NO	>40 yrs	<4 drugs	more than 1	<4 (0 to 3) drugs	<4 drugs	insulin
4105	21	Female	1	DM alone	50000	13.5	NO	no antibiotic	0	1	YES	1	1	1	injectable	mixtard	20 to 29 years	NO	NO	10 to 29 yrs	<4 drugs	more than 1	<4 (0 to 3) drugs	<4 drugs	insulin
4106	33	Female	2	DM alone	50000	13.5	NO	no antibiotic	0	1	YES	1	1	1	injectable	mixtard	30 to 40 years	NO	NO	30 to 40 yrs	<4 drugs	more than 1	<4 (0 to 3) drugs	<4 drugs	insulin
4112	31	Female	1	DM with any other apart from HTN	50000	13.5	NO	no antibiotic	0	1	YES	1	1	1	injectable	mixtard	30 to 40 years	NO	NO	30 to 40 yrs	<4 drugs	more than 1	<4 (0 to 3) drugs	<4 drugs	insulin
4119	20	Female	1	DM alone	50000	13.5	NO	no antibiotic	0	1	YES	1	1	1	injectable	mixtard	20 to 29 years	NO	NO	10 to 29 yrs	<4 drugs	more than 1	<4 (0 to 3) drugs	<4 drugs	insulin
4148	40	Male	2	DM alone	50000	13.5	NO	no antibiotic	0	1	YES	1	1	1	injectable	fast acting insulin	30 to 40 years	NO	NO	30 to 40 yrs	<4 drugs	more than 1	<4 (0 to 3) drugs	<4 drugs	insulin
4162	41	Female	2	DM alone	50000	13.5	NO	no antibiotic	0	1	YES	1	1	1	injectable	mixtard	>40 years	NO	NO	>40 yrs	<4 drugs	more than 1	<4 (0 to 3) drugs	<4 drugs	insulin
1224	56	Male	1	DM alone	50100	13.53	NO	nitroimidazoles	1	2	NO	0	1	1	no antidiabetic	no antidiabetic	>40 years	NO	NO	>40 yrs	<4 drugs	none	<4 (0 to 3) drugs	<4 drugs	no antidiabetic
3257	49	Male	1	DM alone	50200	13.55	NO	no antibiotic	0	4	NO	0	4	4	oral	Biguanide + sulfonylureas	>40 years	NO	NO	>40 yrs	>or equal to 4	none	> or equal to 4 drugs	> or equal to 4 drugs	biguanide + sulfonylureas
3855	41	Male	1	DM alone	50400	13.61	NO	no antibiotic	0	4	NO	0	3	3	oral	Biguanide + sulfonylureas	>40 years	NO	NO	>40 yrs	>or equal to 4	none	<4 (0 to 3) drugs	<4 drugs	biguanide + sulfonylureas
21	17	Female	2	DM alone	50500	13.63	NO	no antibiotic	0	2	YES	1	2	2	injectable	mixtard	10 - 19 years	NO	NO	10 to 29 yrs	<4 drugs	more than 1	<4 (0 to 3) drugs	<4 drugs	insulin
50	45	Male	1	DM alone	51000	13.77	NO	no antibiotic	0	2	YES	1	2	2	injectable	mixtard	>40 years	NO	NO	>40 yrs	<4 drugs	more than 1	<4 (0 to 3) drugs	<4 drugs	insulin
1289	50	Male	1	DM and HTN	51000	13.77	NO	no antibiotic	0	4	NO	0	3	3	no antidiabetic	no antidiabetic	>40 years	NO	NO	>40 yrs	>or equal to 4	none	<4 (0 to 3) drugs	<4 drugs	no antidiabetic
1643	60	Male	2	DM and HTN	51000	13.77	NO	no antibiotic	0	4	NO	0	3	3	oral	Biguanide + sulfonylureas	>40 years	NO	NO	>40 yrs	>or equal to 4	none	<4 (0 to 3) drugs	<4 drugs	biguanide + sulfonylureas
1662	63	Female	1	DM alone	51000	13.77	NO	cephalosporins	1	4	NO	0	4	4	oral	Biguanide + sulfonylureas	>40 years	NO	NO	>40 yrs	>or equal to 4	none	> or equal to 4 drugs	> or equal to 4 drugs	biguanide + sulfonylureas
1722	57	Female	1	DM and HTN	51000	13.77	NO	no antibiotic	0	3	NO	0	2	2	oral	Biguanide + sulfonylureas	>40 years	NO	NO	>40 yrs	<4 drugs	none	<4 (0 to 3) drugs	<4 drugs	biguanide + sulfonylureas
2091	48	Male	1	DM alone	51000	13.77	NO	no antibiotic	0	3	YES	1	2	2	oral+injectable	BIguanide + insulin	>40 years	NO	NO	>40 yrs	<4 drugs	more than 1	<4 (0 to 3) drugs	<4 drugs	insulin
2106	49	Male	1	DM and HTN	51000	13.77	NO	no antibiotic	0	4	NO	0	3	3	oral	Biguanides	>40 years	NO	NO	>40 yrs	>or equal to 4	none	<4 (0 to 3) drugs	<4 drugs	biguanides
2304	62	Male	1	DM and HTN	51000	13.77	NO	no antibiotic	0	3	NO	0	1	1	oral	Biguanides	>40 years	NO	NO	>40 yrs	<4 drugs	none	<4 (0 to 3) drugs	<4 drugs	biguanides
2309	62	Male	1	DM and HTN	51000	13.77	NO	no antibiotic	0	3	NO	0	2	2	oral	Biguanides	>40 years	NO	NO	>40 yrs	<4 drugs	none	<4 (0 to 3) drugs	<4 drugs	biguanides
2333	63	Female	2	DM and HTN	51000	13.77	NO	no antibiotic	0	5	NO	0	5	4	oral	Biguanides	>40 years	NO	NO	>40 yrs	>or equal to 4	none	> or equal to 4 drugs	> or equal to 4 drugs	biguanides
2334	75	Female	1	DM alone	51000	13.77	NO	no antibiotic	0	3	NO	0	2	2	oral	Biguanide + sulfonylureas	>40 years	NO	NO	>40 yrs	<4 drugs	none	<4 (0 to 3) drugs	<4 drugs	biguanide + sulfonylureas
2784	60	Female	1	DM alone	51000	13.77	NO	no antibiotic	0	3	YES	1	3	3	injectable	mixtard	>40 years	NO	NO	>40 yrs	<4 drugs	more than 1	<4 (0 to 3) drugs	<4 drugs	insulin
2824	69	Male	1	DM alone	51000	13.77	NO	no antibiotic	0	4	NO	0	3	3	oral	Biguanide + sulfonylureas	>40 years	NO	NO	>40 yrs	>or equal to 4	none	<4 (0 to 3) drugs	<4 drugs	biguanide + sulfonylureas
3414	42	Male	1	DM alone	51000	13.77	NO	Penicillin	1	4	NO	0	4	4	oral	Biguanide + sulfonylureas	>40 years	NO	NO	>40 yrs	>or equal to 4	none	> or equal to 4 drugs	> or equal to 4 drugs	biguanide + sulfonylureas
3514	69	Male	2	DM alone	51000	13.77	NO	no antibiotic	0	4	NO	0	3	2	oral	Biguanide + sulfonylureas	>40 years	NO	NO	>40 yrs	>or equal to 4	none	<4 (0 to 3) drugs	<4 drugs	biguanide + sulfonylureas
3592	58	Female	1	DM alone	51000	13.77	NO	no antibiotic	0	2	YES	1	2	2	injectable	mixtard	>40 years	NO	NO	>40 yrs	<4 drugs	more than 1	<4 (0 to 3) drugs	<4 drugs	insulin
3741	45	Male	2	DM alone	51000	13.77	NO	no antibiotic	0	3	NO	0	2	2	oral	Biguanide + sulfonylureas	>40 years	NO	NO	>40 yrs	<4 drugs	none	<4 (0 to 3) drugs	<4 drugs	biguanide + sulfonylureas
3912	26	Female		DM alone	51000	13.77	NO	no antibiotic	0	2	YES	1	2	2	injectable	mixtard	20 to 29 years	NO	NO	10 to 29 yrs	<4 drugs	more than 1	<4 (0 to 3) drugs	<4 drugs	insulin
4115	45	Female	1	DM alone	51000	13.77	NO	no antibiotic	0	2	YES	1	2	2	injectable	mixtard	>40 years	NO	NO	>40 yrs	<4 drugs	more than 1	<4 (0 to 3) drugs	<4 drugs	insulin
66	62	Male	1	DM with any other apart from HTN	51400	13.88	NO	no antibiotic	0	2	YES	1	2	2	injectable	mixtard	>40 years	NO	NO	>40 yrs	<4 drugs	more than 1	<4 (0 to 3) drugs	<4 drugs	insulin
68	29	Male	1	DM alone	51400	13.88	NO	no antibiotic	0	2	YES	1	2	2	injectable	mixtard	20 to 29 years	NO	NO	10 to 29 yrs	<4 drugs	more than 1	<4 (0 to 3) drugs	<4 drugs	insulin
70	68	Female	1	DM with any other apart from HTN	51400	13.88	NO	no antibiotic	0	2	YES	1	2	2	injectable	mixtard	>40 years	NO	NO	>40 yrs	<4 drugs	more than 1	<4 (0 to 3) drugs	<4 drugs	insulin
81	45	Female	1	DM with any other apart from HTN	51400	13.88	NO	no antibiotic	0	2	YES	1	2	2	injectable	mixtard	>40 years	NO	NO	>40 yrs	<4 drugs	more than 1	<4 (0 to 3) drugs	<4 drugs	insulin
3584	74	Female	1	DM alone	51400	13.88	NO	no antibiotic	0	2	YES	1	2	2	injectable	mixtard	>40 years	NO	NO	>40 yrs	<4 drugs	more than 1	<4 (0 to 3) drugs	<4 drugs	insulin
1797	40	Male	1	DM alone	51500	13.9	NO	no antibiotic	0	5	NO	0	3	3	oral	Biguanide + sulfonylureas	30 to 40 years	NO	NO	30 to 40 yrs	>or equal to 4	none	<4 (0 to 3) drugs	<4 drugs	biguanide + sulfonylureas
3942	32	Male	2	DM alone	51500	13.9	NO	nitroimidazoles	1	2	YES	2	2	2	injectable	mixtard	30 to 40 years	NO	NO	30 to 40 yrs	<4 drugs	more than 1	<4 (0 to 3) drugs	<4 drugs	insulin
1254	27	Male	2	DM with any other apart from HTN	52000	14.04	NO	fluoroquinolones	1	2	YES	1	2	2	injectable	mixtard	20 to 29 years	NO	NO	10 to 29 yrs	<4 drugs	more than 1	<4 (0 to 3) drugs	<4 drugs	insulin
1947	71	Female	1	DM alone	52000	14.04	NO	no antibiotic	0	3	YES	1	3	3	injectable	mixtard	>40 years	NO	NO	>40 yrs	<4 drugs	more than 1	<4 (0 to 3) drugs	<4 drugs	insulin
2900	50	Male	1	DM alone	52000	14.04	NO	no antibiotic	0	3	NO	0	1	1	oral	Biguanides	>40 years	NO	NO	>40 yrs	<4 drugs	none	<4 (0 to 3) drugs	<4 drugs	biguanides
3761	59	Male	2	DM alone	52000	14.04	NO	antifungals	0	5	NO	0	4	4	oral	Biguanide + sulfonylureas	>40 years	NO	NO	>40 yrs	>or equal to 4	none	> or equal to 4 drugs	> or equal to 4 drugs	biguanide + sulfonylureas
117	70	Male	2	DM alone	52100	14.07	NO	nitroimidazoles	1	2	YES	2	2	2	injectable	mixtard	>40 years	NO	NO	>40 yrs	<4 drugs	more than 1	<4 (0 to 3) drugs	<4 drugs	insulin
2257	47	Male	1	DM with any other apart from HTN	52400	14.15	NO	no antibiotic	0	4	NO	0	2	2	oral	Biguanides	>40 years	NO	NO	>40 yrs	>or equal to 4	none	<4 (0 to 3) drugs	<4 drugs	biguanides
3387	41	Female	1	DM alone	52400	14.15	NO	no antibiotic	0	4	NO	0	3	3	oral	Biguanide + sulfonylureas	>40 years	NO	NO	>40 yrs	>or equal to 4	none	<4 (0 to 3) drugs	<4 drugs	biguanide + sulfonylureas
49	67	Male	1	DM alone	52500	14.17	NO	no antibiotic	0	3	YES	1	2	2	injectable	mixtard	>40 years	NO	NO	>40 yrs	<4 drugs	more than 1	<4 (0 to 3) drugs	<4 drugs	insulin
2165	56	Female	1	DM and HTN	52500	14.17	NO	no antibiotic	0	2	NO	0	2	2	no antidiabetic	no antidiabetic	>40 years	NO	NO	>40 yrs	<4 drugs	none	<4 (0 to 3) drugs	<4 drugs	no antidiabetic
2185	62	Male	2	DM, HTN, any other (3 or more condns)	52500	14.17	NO	no antibiotic	0	3	NO	0	1	1	no antidiabetic	no antidiabetic	>40 years	NO	NO	>40 yrs	<4 drugs	none	<4 (0 to 3) drugs	<4 drugs	no antidiabetic
2357	60	Male	1	DM alone	52500	14.17	NO	no antibiotic	0	4	NO	0	3	3	oral	Biguanides	>40 years	NO	NO	>40 yrs	>or equal to 4	none	<4 (0 to 3) drugs	<4 drugs	biguanides
2338	49	Male	1	DM alone	52800	14.25	NO	no antibiotic	1	3	NO	0	2	2	injectable	mixtard	>40 years	NO	NO	>40 yrs	<4 drugs	none	<4 (0 to 3) drugs	<4 drugs	insulin
2358	60	Female	1	DM alone	52800	14.25	NO	no antibiotic	0	2	YES	1	2	2	injectable	mixtard	>40 years	NO	NO	>40 yrs	<4 drugs	more than 1	<4 (0 to 3) drugs	<4 drugs	insulin
3905	46	Female	1	DM alone	52800	14.25	NO	no antibiotic	0	2	YES	1	2	2	oral+injectable	BIguanide + insulin	>40 years	NO	NO	>40 yrs	<4 drugs	more than 1	<4 (0 to 3) drugs	<4 drugs	insulin
181	51	Female	2	DM alone	53000	14.31	NO	no antibiotic	0	2	YES	1	2	2	injectable	mixtard	>40 years	NO	NO	>40 yrs	<4 drugs	more than 1	<4 (0 to 3) drugs	<4 drugs	insulin
182	60	Female	1	DM alone	53000	14.31	NO	no antibiotic	0	2	YES	1	2	2	injectable	mixtard	>40 years	NO	NO	>40 yrs	<4 drugs	more than 1	<4 (0 to 3) drugs	<4 drugs	insulin
186	44	Male	2	DM alone	53000	14.31	NO	no antibiotic	0	2	YES	1	2	2	injectable	mixtard	>40 years	NO	NO	>40 yrs	<4 drugs	more than 1	<4 (0 to 3) drugs	<4 drugs	insulin
1063	70	Female	1	DM and HTN	53000	14.31	NO	antimalarials	0	3	NO	0	3	3	injectable	mixtard	>40 years	NO	NO	>40 yrs	<4 drugs	none	<4 (0 to 3) drugs	<4 drugs	insulin
2287	72	Male	1	DM alone	53000	14.31	NO	aminoglycosides	2	3	YES	1	1	1	injectable	mixtard	>40 years	NO	NO	>40 yrs	<4 drugs	more than 1	<4 (0 to 3) drugs	<4 drugs	insulin
2359	75	Male	1	DM alone	53000	14.31	NO	Penicillin	1	2	YES	1	2	2	injectable	mixtard	>40 years	NO	NO	>40 yrs	<4 drugs	more than 1	<4 (0 to 3) drugs	<4 drugs	insulin
2682	60	Female	1	DM alone	53000	14.31	NO	Penicillin	1	2	YES	1	2	2	injectable	mixtard	>40 years	NO	NO	>40 yrs	<4 drugs	more than 1	<4 (0 to 3) drugs	<4 drugs	insulin
4048	36	Female	1	DM alone	53000	14.31	NO	Penicillin	1	2	YES	1	2	2	injectable	mixtard	30 to 40 years	NO	NO	30 to 40 yrs	<4 drugs	more than 1	<4 (0 to 3) drugs	<4 drugs	insulin
4096	47	Female	1	DM alone	53000	14.31	NO	no antibiotic	0	2	YES	1	2	2	injectable	mixtard	>40 years	NO	NO	>40 yrs	<4 drugs	more than 1	<4 (0 to 3) drugs	<4 drugs	insulin
4121	52	Female	2	DM alone	53000	14.31	NO	no antibiotic	0	2	YES	1	1	1	injectable	mixtard	>40 years	NO	NO	>40 yrs	<4 drugs	more than 1	<4 (0 to 3) drugs	<4 drugs	insulin
2392	70	Male	1	DM alone	53500	14.44	NO	no antibiotic	0	5	YES	1	5	4	oral+injectable	BIguanide + insulin	>40 years	NO	NO	>40 yrs	>or equal to 4	more than 1	> or equal to 4 drugs	> or equal to 4 drugs	insulin
3541	65	Male	2	DM alone	53500	14.44	NO	no antibiotic	0	3	YES	1	2	2	oral+injectable	BIguanide + insulin	>40 years	NO	NO	>40 yrs	<4 drugs	more than 1	<4 (0 to 3) drugs	<4 drugs	insulin
2404	40	Male	2	DM alone	53800	14.52	NO	no antibiotic	0	4	NO	0	3	3	oral	Biguanide + sulfonylureas	30 to 40 years	NO	NO	30 to 40 yrs	>or equal to 4	none	<4 (0 to 3) drugs	<4 drugs	biguanide + sulfonylureas
216	43	Female	1	DM with any other apart from HTN	54000	14.58	NO	antimalarials	0	3	YES	2	2	2	no antidiabetic	no antidiabetic	>40 years	NO	NO	>40 yrs	<4 drugs	more than 1	<4 (0 to 3) drugs	<4 drugs	no antidiabetic
294	66	Male	1	DM and HTN	54000	14.58	NO	no antibiotic	0	4	NO	0	3	3	oral	Biguanide + sulfonylureas	>40 years	NO	NO	>40 yrs	>or equal to 4	none	<4 (0 to 3) drugs	<4 drugs	biguanide + sulfonylureas
1136	55	Male	1	DM and HTN	54000	14.58	NO	no antibiotic	0	3	NO	0	3	3	oral	Biguanides	>40 years	NO	NO	>40 yrs	<4 drugs	none	<4 (0 to 3) drugs	<4 drugs	biguanides
1408	55	Male	1	DM and HTN	54000	14.58	NO	no antibiotic	0	4	NO	0	3	3	oral	Biguanide + sulfonylureas	>40 years	NO	NO	>40 yrs	>or equal to 4	none	<4 (0 to 3) drugs	<4 drugs	biguanide + sulfonylureas
1419	59	Male	2	DM alone	54000	14.58	NO	no antibiotic	0	3	NO	0	3	3	oral	Biguanide + sulfonylureas	>40 years	NO	NO	>40 yrs	<4 drugs	none	<4 (0 to 3) drugs	<4 drugs	biguanide + sulfonylureas
1550	56	Male	1	DM and HTN	54000	14.58	NO	no antibiotic	0	3	NO	0	3	3	oral	Biguanide + sulfonylureas	>40 years	NO	NO	>40 yrs	<4 drugs	none	<4 (0 to 3) drugs	<4 drugs	biguanide + sulfonylureas
1844	60	Male	2	DM and HTN	54000	14.58	NO	no antibiotic	0	3	NO	0	3	3	oral	Biguanide + sulfonylureas	>40 years	NO	NO	>40 yrs	<4 drugs	none	<4 (0 to 3) drugs	<4 drugs	biguanide + sulfonylureas
1916	56	Male	1	DM with any other apart from HTN	54000	14.58	NO	Penicillin	1	4	NO	0	3	3	oral	Biguanides	>40 years	NO	NO	>40 yrs	>or equal to 4	none	<4 (0 to 3) drugs	<4 drugs	biguanides
1993	47	Female	1	DM and HTN	54000	14.58	NO	no antibiotic	0	2	NO	0	2	2	oral	sulfonyl ureas	>40 years	NO	NO	>40 yrs	<4 drugs	none	<4 (0 to 3) drugs	<4 drugs	sulfonylureas
1995	58	Female	1	DM and HTN	54000	14.58	NO	no antibiotic	0	4	NO	0	4	4	oral	Biguanide + sulfonylureas	>40 years	NO	NO	>40 yrs	>or equal to 4	none	> or equal to 4 drugs	> or equal to 4 drugs	biguanide + sulfonylureas
2024	64	Male	2	DM alone	54000	14.58	NO	no antibiotic	0	2	NO	0	2	2	no antidiabetic	no antidiabetic	>40 years	NO	NO	>40 yrs	<4 drugs	none	<4 (0 to 3) drugs	<4 drugs	no antidiabetic
2046	42	Female	1	DM alone	54000	14.58	NO	no antibiotic	0	3	NO	0	2	2	oral	Biguanides	>40 years	NO	NO	>40 yrs	<4 drugs	none	<4 (0 to 3) drugs	<4 drugs	biguanides
2235	53	Male	2	DM and HTN	54000	14.58	NO	no antibiotic	0	2	NO	0	1	1	oral	Biguanides	>40 years	NO	NO	>40 yrs	<4 drugs	none	<4 (0 to 3) drugs	<4 drugs	biguanides
2240	51	Male	1	DM alone	54000	14.58	NO	no antibiotic	0	3	NO	0	3	3	oral	Biguanide + sulfonylureas	>40 years	NO	NO	>40 yrs	<4 drugs	none	<4 (0 to 3) drugs	<4 drugs	biguanide + sulfonylureas
2252	60	Male	1	DM alone	54000	14.58	NO	no antibiotic	0	2	NO	0	1	1	no antidiabetic	no antidiabetic	>40 years	NO	NO	>40 yrs	<4 drugs	none	<4 (0 to 3) drugs	<4 drugs	no antidiabetic
2289	40	Female	1	DM alone	54000	14.58	NO	Penicillin	1	2	YES	1	1	1	injectable	mixtard	30 to 40 years	NO	NO	30 to 40 yrs	<4 drugs	more than 1	<4 (0 to 3) drugs	<4 drugs	insulin
2328	40	Male	2	DM alone	54000	14.58	NO	no antibiotic	0	3	NO	0	3	3	oral	Biguanide + sulfonylureas	30 to 40 years	NO	NO	30 to 40 yrs	<4 drugs	none	<4 (0 to 3) drugs	<4 drugs	biguanide + sulfonylureas
2343	52	Male	1	DM and HTN	54000	14.58	NO	no antibiotic	0	3	NO	0	3	3	no antidiabetic	no antidiabetic	>40 years	NO	NO	>40 yrs	<4 drugs	none	<4 (0 to 3) drugs	<4 drugs	no antidiabetic
2360	40	Male	1	DM alone	54000	14.58	NO	no antibiotic	0	3	YES	1	3	3	oral+injectable	BIguanide + insulin	30 to 40 years	NO	NO	30 to 40 yrs	<4 drugs	more than 1	<4 (0 to 3) drugs	<4 drugs	insulin
2368	60	Male	2	DM alone	54000	14.58	NO	no antibiotic	0	3	NO	0	3	3	oral	Biguanide + sulfonylureas	>40 years	NO	NO	>40 yrs	<4 drugs	none	<4 (0 to 3) drugs	<4 drugs	biguanide + sulfonylureas
2371	35	Male	1	DM with any other apart from HTN	54000	14.58	NO	antimalarials	0	2	YES	1	2	2	injectable	mixtard	30 to 40 years	NO	NO	30 to 40 yrs	<4 drugs	more than 1	<4 (0 to 3) drugs	<4 drugs	insulin
2377	75	Female	1	DM and HTN	54000	14.58	NO	no antibiotic	0	4	NO	0	3	3	oral	Biguanide + sulfonylureas	>40 years	NO	NO	>40 yrs	>or equal to 4	none	<4 (0 to 3) drugs	<4 drugs	biguanide + sulfonylureas
2386	57	Female	2	DM alone	54000	14.58	NO	no antibiotic	0	3	NO	0	2	2	oral	Biguanide + sulfonylureas	>40 years	NO	NO	>40 yrs	<4 drugs	none	<4 (0 to 3) drugs	<4 drugs	biguanide + sulfonylureas
2389	38	Male	1	DM alone	54000	14.58	NO	no antibiotic	0	3	NO	0	2	2	oral	Biguanides	30 to 40 years	NO	NO	30 to 40 yrs	<4 drugs	none	<4 (0 to 3) drugs	<4 drugs	biguanides
2455	39	Male	2	DM alone	54000	14.58	NO	no antibiotic	0	4	NO	0	3	3	oral	Biguanide + sulfonylureas	30 to 40 years	NO	NO	30 to 40 yrs	>or equal to 4	none	<4 (0 to 3) drugs	<4 drugs	biguanide + sulfonylureas
2961	60	Male	1	DM and HTN	54000	14.58	NO	no antibiotic	0	3	NO	0	3	3	oral	Biguanide + sulfonylureas	>40 years	NO	NO	>40 yrs	<4 drugs	none	<4 (0 to 3) drugs	<4 drugs	biguanide + sulfonylureas
3511	75	Male	2	DM alone	54000	14.58	NO	Penicillin	1	3	YES	1	3	3	injectable	mixtard	>40 years	NO	NO	>40 yrs	<4 drugs	more than 1	<4 (0 to 3) drugs	<4 drugs	insulin
3891	53	Male		DM and HTN	54000	14.58	NO	no antibiotic	0	2	NO	0	1	1	oral	Biguanides	>40 years	NO	NO	>40 yrs	<4 drugs	none	<4 (0 to 3) drugs	<4 drugs	biguanides
4021	45	Female	1	DM with any other apart from HTN	54000	14.58	NO	antimalarials	0	2	YES	1	2	2	injectable	mixtard	>40 years	NO	NO	>40 yrs	<4 drugs	more than 1	<4 (0 to 3) drugs	<4 drugs	insulin
4101	42	Female	1	DM alone	54000	14.58	NO	tetracyclines	0	2	YES	1	2	2	injectable	mixtard	>40 years	NO	NO	>40 yrs	<4 drugs	more than 1	<4 (0 to 3) drugs	<4 drugs	insulin
3877	50	Female	1	DM alone	54200	14.63	NO	no antibiotic	0	2	YES	1	2	2	injectable	mixtard	>40 years	NO	NO	>40 yrs	<4 drugs	more than 1	<4 (0 to 3) drugs	<4 drugs	insulin
2237	45	Male	1	DM and HTN	54500	14.71	NO	2 antibiotic classed	2	3	YES	1	2	2	injectable	mixtard	>40 years	NO	NO	>40 yrs	<4 drugs	more than 1	<4 (0 to 3) drugs	<4 drugs	insulin
3959	27	Female	1	DM alone	54600	14.74	NO	antimalarials	0	3	YES	1	3	3	injectable	mixtard	20 to 29 years	NO	NO	10 to 29 yrs	<4 drugs	more than 1	<4 (0 to 3) drugs	<4 drugs	insulin
3730	50	Female	1	DM and HTN	54650	14.75	NO	cephalosporins	1	5	NO	0	4	4	oral	Biguanides	>40 years	NO	NO	>40 yrs	>or equal to 4	none	> or equal to 4 drugs	> or equal to 4 drugs	biguanides
2745	55	Male	1	DM, HTN, any other (3 or more condns)	54700	14.77	NO	no antibiotic	0	4	NO	0	3	3	no antidiabetic	no antidiabetic	>40 years	NO	NO	>40 yrs	>or equal to 4	none	<4 (0 to 3) drugs	<4 drugs	no antidiabetic
1681	63	Male	1	DM alone	54800	14.79	NO	no antibiotic	0	3	NO	0	3	3	oral	Biguanides	>40 years	NO	NO	>40 yrs	<4 drugs	none	<4 (0 to 3) drugs	<4 drugs	biguanides
3898	27	Female	1	DM alone	54800	14.79	NO	no antibiotic	0	3	YES	1	3	3	injectable	mixtard	20 to 29 years	NO	NO	10 to 29 yrs	<4 drugs	more than 1	<4 (0 to 3) drugs	<4 drugs	insulin
1	60	Male	1	DM with any other apart from HTN	55000	14.85	NO	antimalarials	0	3	NO	0	3	3	injectable	mixtard	>40 years	NO	NO	>40 yrs	<4 drugs	none	<4 (0 to 3) drugs	<4 drugs	insulin
1608	53	Male	1	DM alone	55000	14.85	NO	cephalosporins	1	4	NO	0	3	3	oral	Biguanide + sulfonylureas	>40 years	NO	NO	>40 yrs	>or equal to 4	none	<4 (0 to 3) drugs	<4 drugs	biguanide + sulfonylureas
1639	50	Male	1	DM alone	55000	14.85	NO	cephalosporins	0	4	NO	0	2	2	oral	Biguanide + sulfonylureas	>40 years	NO	NO	>40 yrs	>or equal to 4	none	<4 (0 to 3) drugs	<4 drugs	biguanide + sulfonylureas
1804	50	Female	2	DM alone	55000	14.85	NO	no antibiotic	0	4	NO	0	3	3	oral	Biguanide + sulfonylureas	>40 years	NO	NO	>40 yrs	>or equal to 4	none	<4 (0 to 3) drugs	<4 drugs	biguanide + sulfonylureas
2141	57	Male	1	DM and HTN	55000	14.85	NO	no antibiotic	0	4	NO	0	4	4	oral+injectable	BIguanide + insulin	>40 years	NO	NO	>40 yrs	>or equal to 4	none	> or equal to 4 drugs	> or equal to 4 drugs	insulin
2244	57	Male	1	DM and HTN	55000	14.85	NO	no antibiotic	0	4	YES	1	4	4	oral+injectable	BIguanide + insulin	>40 years	NO	NO	>40 yrs	>or equal to 4	more than 1	> or equal to 4 drugs	> or equal to 4 drugs	insulin
2246	60	Male	1	DM, HTN, any other (3 or more condns)	55000	14.85	NO	Penicillin	1	5	NO	0	3	3	oral	Biguanides	>40 years	NO	NO	>40 yrs	>or equal to 4	none	<4 (0 to 3) drugs	<4 drugs	biguanides
2556	50	Male	1	DM alone	55000	14.85	NO	Penicillin	1	5	NO	0	2	2	oral	Biguanide + sulfonylureas	>40 years	NO	NO	>40 yrs	>or equal to 4	none	<4 (0 to 3) drugs	<4 drugs	biguanide + sulfonylureas
3896	32	Male	2	DM alone	55000	14.85	NO	no antibiotic	0	2	YES	1	1	1	injectable	mixtard	30 to 40 years	NO	NO	30 to 40 yrs	<4 drugs	more than 1	<4 (0 to 3) drugs	<4 drugs	insulin
2060	52	Male	1	DM and HTN	55200	14.9	NO	no antibiotic	0	5	NO	0	4	4	oral	Biguanide + sulfonylureas	>40 years	NO	NO	>40 yrs	>or equal to 4	none	> or equal to 4 drugs	> or equal to 4 drugs	biguanide + sulfonylureas
1779	55	Male	1	DM, HTN, any other (3 or more condns)	55300	14.93	NO	nitroimidazoles	1	5	NO	0	4	4	oral	Biguanide + sulfonylureas	>40 years	NO	NO	>40 yrs	>or equal to 4	none	> or equal to 4 drugs	> or equal to 4 drugs	biguanide + sulfonylureas
2243	70	Male	2	DM, HTN, any other (3 or more condns)	55500	14.98	NO	Penicillin	1	5	NO	0	3	3	no antidiabetic	no antidiabetic	>40 years	NO	NO	>40 yrs	>or equal to 4	none	<4 (0 to 3) drugs	<4 drugs	no antidiabetic
2394	77	Female	1	DM and HTN	55500	14.98	NO	nitroimidazoles	1	4	NO	0	4	4	oral	Biguanide + sulfonylureas	>40 years	NO	NO	>40 yrs	>or equal to 4	none	> or equal to 4 drugs	> or equal to 4 drugs	biguanide + sulfonylureas
2595	64	Male	1	DM alone	55500	14.98	NO	no antibiotic	0	4	NO	0	2	1	no antidiabetic	no antidiabetic	>40 years	NO	NO	>40 yrs	>or equal to 4	none	<4 (0 to 3) drugs	<4 drugs	no antidiabetic
3936	40	Female	1	DM alone	55500	14.98	NO	no antibiotic	0	4	YES	3	3	3	oral	Biguanide + sulfonylureas	30 to 40 years	NO	NO	30 to 40 yrs	>or equal to 4	more than 1	<4 (0 to 3) drugs	<4 drugs	biguanide + sulfonylureas
435	20	Female	2	DM with any other apart from HTN	55800	15.06	NO	Penicillin	1	2	NO	0	3	2	no antidiabetic	no antidiabetic	20 to 29 years	NO	NO	10 to 29 yrs	<4 drugs	none	<4 (0 to 3) drugs	<4 drugs	no antidiabetic
2086	58	Male	1	DM and HTN	55800	15.06	NO	no antibiotic	0	6	NO	0	5	5	oral	Biguanide + sulfonylureas	>40 years	NO	NO	>40 yrs	>or equal to 4	none	> or equal to 4 drugs	> or equal to 4 drugs	biguanide + sulfonylureas
2405	67	Male	1	DM and HTN	55800	15.06	NO	no antibiotic	0	3	YES	1	3	3	injectable	mixtard	>40 years	NO	NO	>40 yrs	<4 drugs	more than 1	<4 (0 to 3) drugs	<4 drugs	insulin
51	62	Male	1	DM and HTN	56000	15.12	NO	no antibiotic	0	2	YES	1	2	2	injectable	mixtard	>40 years	NO	NO	>40 yrs	<4 drugs	more than 1	<4 (0 to 3) drugs	<4 drugs	insulin
84	50	Male	1	DM alone	56000	15.12	NO	no antibiotic	0	2	YES	1	2	2	injectable	mixtard	>40 years	NO	NO	>40 yrs	<4 drugs	more than 1	<4 (0 to 3) drugs	<4 drugs	insulin
150	51	Female	1	DM alone	56000	15.12	NO	no antibiotic	0	3	NO	0	1	1	no antidiabetic	no antidiabetic	>40 years	NO	NO	>40 yrs	<4 drugs	none	<4 (0 to 3) drugs	<4 drugs	no antidiabetic
304	40	Female	1	DM alone	56000	15.12	NO	no antibiotic	0	2	YES	1	2	2	injectable	mixtard	30 to 40 years	NO	NO	30 to 40 yrs	<4 drugs	more than 1	<4 (0 to 3) drugs	<4 drugs	insulin
305	60	Male	2	DM alone	56000	15.12	NO	no antibiotic	0	2	YES	1	2	2	oral+injectable	BIguanide + insulin	>40 years	NO	NO	>40 yrs	<4 drugs	more than 1	<4 (0 to 3) drugs	<4 drugs	insulin
308	56	Female	1	DM alone	56000	15.12	NO	no antibiotic	0	2	YES	1	2	2	oral+injectable	BIguanide + insulin	>40 years	NO	NO	>40 yrs	<4 drugs	more than 1	<4 (0 to 3) drugs	<4 drugs	insulin
385	50	Female	2	DM alone	56000	15.12	NO	macrolides	1	3	NO	0	1	1	no antidiabetic	no antidiabetic	>40 years	NO	NO	>40 yrs	<4 drugs	none	<4 (0 to 3) drugs	<4 drugs	no antidiabetic
503	31	Male	1	DM alone	56000	15.12	NO	no antibiotic	0	3	YES	1	3	2	injectable	mixtard	30 to 40 years	NO	NO	30 to 40 yrs	<4 drugs	more than 1	<4 (0 to 3) drugs	<4 drugs	insulin
1443	57	Male	2	DM alone	56000	15.12	NO	no antibiotic	0	4	NO	0	2	2	oral	Biguanide + sulfonylureas	>40 years	NO	NO	>40 yrs	>or equal to 4	none	<4 (0 to 3) drugs	<4 drugs	biguanide + sulfonylureas
1777	47	Male	2	DM alone	56000	15.12	NO	no antibiotic	0	3	NO	0	1	1	oral	Biguanides	>40 years	NO	NO	>40 yrs	<4 drugs	none	<4 (0 to 3) drugs	<4 drugs	biguanides
4104	30	Male	2	DM alone	56000	15.12	NO	no antibiotic	0	2	YES	1	2	2	oral+injectable	BIguanide + insulin	30 to 40 years	NO	NO	30 to 40 yrs	<4 drugs	more than 1	<4 (0 to 3) drugs	<4 drugs	insulin
4107	61	Female	1	DM alone	56000	15.12	NO	no antibiotic	0	2	YES	1	2	2	injectable	mixtard	>40 years	NO	NO	>40 yrs	<4 drugs	more than 1	<4 (0 to 3) drugs	<4 drugs	insulin
1679	29	Male	1	DM, HTN, any other (3 or more condns)	56100	15.15	NO	macrolides	1	4	NO	0	3	3	no antidiabetic	no antidiabetic	20 to 29 years	NO	NO	10 to 29 yrs	>or equal to 4	none	<4 (0 to 3) drugs	<4 drugs	no antidiabetic
2453	40	Male	1	DM, HTN, any other (3 or more condns)	56100	15.15	NO	no antibiotic	0	6	NO	0	4	4	oral	Biguanides	30 to 40 years	NO	NO	30 to 40 yrs	>or equal to 4	none	> or equal to 4 drugs	> or equal to 4 drugs	biguanides
3508	60	Female	2	DM and HTN	56400	15.23	NO	no antibiotic	0	4	NO	0	4	4	oral+injectable	BIguanide + insulin	>40 years	NO	NO	>40 yrs	>or equal to 4	none	> or equal to 4 drugs	> or equal to 4 drugs	insulin
2438	66	Male	1	DM and HTN	56700	15.31	NO	no antibiotic	0	5	NO	0	5	5	oral	Biguanide + sulfonylureas	>40 years	NO	NO	>40 yrs	>or equal to 4	none	> or equal to 4 drugs	> or equal to 4 drugs	biguanide + sulfonylureas
396	59	Male	1	DM and HTN	56800	15.33	NO	no antibiotic	0	4	NO	0	4	4	oral	Biguanide + sulfonylureas	>40 years	NO	NO	>40 yrs	>or equal to 4	none	> or equal to 4 drugs	> or equal to 4 drugs	biguanide + sulfonylureas
397	40	Male	1	DM and HTN	56800	15.33	NO	no antibiotic	0	4	NO	0	4	4	oral	Biguanide + sulfonylureas	30 to 40 years	NO	NO	30 to 40 yrs	>or equal to 4	none	> or equal to 4 drugs	> or equal to 4 drugs	biguanide + sulfonylureas
3763	50	Male		DM and HTN	56800	15.33	NO	no antibiotic	0	6	NO	0	5	5	oral	Biguanide + sulfonylureas	>40 years	NO	NO	>40 yrs	>or equal to 4	none	> or equal to 4 drugs	> or equal to 4 drugs	biguanide + sulfonylureas
826	40	Male	1	DM alone	57000	15.39	NO	2 antibiotic classed	2	4	YES	4	4	4	oral	Biguanide + sulfonylureas	30 to 40 years	NO	NO	30 to 40 yrs	>or equal to 4	more than 1	> or equal to 4 drugs	> or equal to 4 drugs	biguanide + sulfonylureas
1117	79	Female	2	DM and HTN	57000	15.39	NO	no antibiotic	0	3	NO	0	2	2	oral	Biguanides	>40 years	NO	NO	>40 yrs	<4 drugs	none	<4 (0 to 3) drugs	<4 drugs	biguanides
2205	18	Male		DM and HTN	57000	15.39	NO	no antibiotic	0	3	NO	0	2	2	oral	Biguanides	10 - 19 years	NO	NO	10 to 29 yrs	<4 drugs	none	<4 (0 to 3) drugs	<4 drugs	biguanides
2412	50	Male	1	DM with any other apart from HTN	57000	15.39	NO	no antibiotic	0	2	NO	0	2	2	oral	Biguanides	>40 years	NO	NO	>40 yrs	<4 drugs	none	<4 (0 to 3) drugs	<4 drugs	biguanides
2734	46	Male	2	DM, HTN, any other (3 or more condns)	57000	15.39	NO	no antibiotic	0	3	NO	0	1	1	oral	Biguanides	>40 years	NO	NO	>40 yrs	<4 drugs	none	<4 (0 to 3) drugs	<4 drugs	biguanides
2780	54	Male	1	DM and HTN	57000	15.39	NO	no antibiotic	0	4	NO	0	3	3	injectable	mixtard	>40 years	NO	NO	>40 yrs	>or equal to 4	none	<4 (0 to 3) drugs	<4 drugs	insulin
2897	68	Female	1	DM, HTN, any other (3 or more condns)	57000	15.39	NO	no antibiotic	0	6	NO	0	6	6	injectable	mixtard	>40 years	NO	NO	>40 yrs	>or equal to 4	none	> or equal to 4 drugs	> or equal to 4 drugs	insulin
3227	48	Female	1	DM, HTN, any other (3 or more condns)	57000	15.39	NO	Penicillin	1	5	NO	0	5	5	oral	Biguanide + sulfonylureas	>40 years	NO	NO	>40 yrs	>or equal to 4	none	> or equal to 4 drugs	> or equal to 4 drugs	biguanide + sulfonylureas
3272	79	Female	1	DM alone	57000	15.39	NO	cephalosporins	1	5	NO	0	3	3	oral	Biguanide + sulfonylureas	>40 years	NO	NO	>40 yrs	>or equal to 4	none	<4 (0 to 3) drugs	<4 drugs	biguanide + sulfonylureas
3317	70	Male	1	DM alone	57000	15.39	NO	no antibiotic	0	3	NO	0	1	1	oral	Biguanides	>40 years	NO	NO	>40 yrs	<4 drugs	none	<4 (0 to 3) drugs	<4 drugs	biguanides
3399	62	Male	1	DM, HTN, any other (3 or more condns)	57000	15.39	NO	no antibiotic	0	3	NO	0	2	2	oral	Biguanides	>40 years	NO	NO	>40 yrs	<4 drugs	none	<4 (0 to 3) drugs	<4 drugs	biguanides
3476	50	Male	1	DM alone	57000	15.39	NO	no antibiotic	0	4	NO	0	3	3	oral	Biguanide + sulfonylureas	>40 years	NO	NO	>40 yrs	>or equal to 4	none	<4 (0 to 3) drugs	<4 drugs	biguanide + sulfonylureas
3486	45	Female	2	DM alone	57000	15.39	NO	no antibiotic	0	3	NO	0	1	1	oral	Biguanides	>40 years	NO	NO	>40 yrs	<4 drugs	none	<4 (0 to 3) drugs	<4 drugs	biguanides
3933	45	Male	1	DM alone	57000	15.39	NO	2 antibiotic classed	2	4	YES	3	4	4	oral	Biguanide + sulfonylureas	>40 years	NO	NO	>40 yrs	>or equal to 4	more than 1	> or equal to 4 drugs	> or equal to 4 drugs	biguanide + sulfonylureas
3934	54	Male	1	DM alone	57000	15.39	NO	2 antibiotic classed	2	4	YES	3	4	4	oral	Biguanide + sulfonylureas	>40 years	NO	NO	>40 yrs	>or equal to 4	more than 1	> or equal to 4 drugs	> or equal to 4 drugs	biguanide + sulfonylureas
3937	59	Female	1	DM alone	57000	15.39	NO	2 antibiotic classed	2	4	YES	3	4	4	oral	Biguanide + sulfonylureas	>40 years	NO	NO	>40 yrs	>or equal to 4	more than 1	> or equal to 4 drugs	> or equal to 4 drugs	biguanide + sulfonylureas
3879	49	Female	2	DM alone	57200	15.44	NO	no antibiotic	0	3	YES	1	2	2	injectable	mixtard	>40 years	NO	NO	>40 yrs	<4 drugs	more than 1	<4 (0 to 3) drugs	<4 drugs	insulin
3251	53	Male	1	DM alone	57500	15.52	NO	no antibiotic	0	4	YES	1	3	3	oral+injectable	Biguanide+sulfonylureas+insulin	>40 years	NO	NO	>40 yrs	>or equal to 4	more than 1	<4 (0 to 3) drugs	<4 drugs	insulin
3455	50	Male	2	DM with any other apart from HTN	57500	15.52	NO	3 antibiotic class	3	6	NO	0	6	6	oral	Biguanide + sulfonylureas	>40 years	NO	NO	>40 yrs	>or equal to 4	none	> or equal to 4 drugs	> or equal to 4 drugs	biguanide + sulfonylureas
404	78	Female	1	DM alone	57700	15.58	NO	2 antibiotic classed	2	3	YES	1	3	2	no antidiabetic	no antidiabetic	>40 years	NO	NO	>40 yrs	<4 drugs	more than 1	<4 (0 to 3) drugs	<4 drugs	no antidiabetic
259	65	Male	1	DM with any other apart from HTN	58000	15.66	NO	antimalarials	0	4	YES	1	4	4	injectable	mixtard	>40 years	NO	NO	>40 yrs	>or equal to 4	more than 1	> or equal to 4 drugs	> or equal to 4 drugs	insulin
760	60	Female	1	DM alone	58000	15.66	NO	no antibiotic	0	4	NO	0	3	3	oral	Biguanide + sulfonylureas	>40 years	NO	NO	>40 yrs	>or equal to 4	none	<4 (0 to 3) drugs	<4 drugs	biguanide + sulfonylureas
1139	55	Male	1	DM alone	58000	15.66	NO	no antibiotic	0	4	NO	0	2	2	oral	Biguanide + sulfonylureas	>40 years	NO	NO	>40 yrs	>or equal to 4	none	<4 (0 to 3) drugs	<4 drugs	biguanide + sulfonylureas
2068	52	Male	2	DM alone	58000	15.66	NO	no antibiotic	0	3	NO	0	2	2	oral	Biguanide + sulfonylureas	>40 years	NO	NO	>40 yrs	<4 drugs	none	<4 (0 to 3) drugs	<4 drugs	biguanide + sulfonylureas
2439	65	Male	1	DM and HTN	58000	15.66	NO	no antibiotic	0	5	NO	0	3	3	oral	Biguanides	>40 years	NO	NO	>40 yrs	>or equal to 4	none	<4 (0 to 3) drugs	<4 drugs	biguanides
2440	63	Female	2	DM, HTN, any other (3 or more condns)	58000	15.66	NO	no antibiotic	0	4	NO	0	3	3	oral	Biguanides	>40 years	NO	NO	>40 yrs	>or equal to 4	none	<4 (0 to 3) drugs	<4 drugs	biguanides
3819	62	Male	1	DM alone	58000	15.66	NO	no antibiotic	0	3	NO	0	2	2	oral	Biguanide + sulfonylureas	>40 years	NO	NO	>40 yrs	<4 drugs	none	<4 (0 to 3) drugs	<4 drugs	biguanide + sulfonylureas
3861	59	Female	1	DM alone	58000	15.66	NO	no antibiotic	0	3	NO	0	2	2	oral	Biguanides	>40 years	NO	NO	>40 yrs	<4 drugs	none	<4 (0 to 3) drugs	<4 drugs	biguanides
3	40	Male	2	DM with any other apart from HTN	58200	15.71	NO	antimalarials	0	3	YES	1	3	3	injectable	mixtard	30 to 40 years	NO	NO	30 to 40 yrs	<4 drugs	more than 1	<4 (0 to 3) drugs	<4 drugs	insulin
2271	37	Male	1	DM and HTN	58500	15.79	NO	no antibiotic	0	3	NO	0	3	3	oral	Biguanides	30 to 40 years	NO	NO	30 to 40 yrs	<4 drugs	none	<4 (0 to 3) drugs	<4 drugs	biguanides
3754	62	Female	1	DM and HTN	58500	15.79	NO	no antibiotic	0	4	NO	0	3	3	oral	Biguanide + sulfonylureas	>40 years	NO	NO	>40 yrs	>or equal to 4	none	<4 (0 to 3) drugs	<4 drugs	biguanide + sulfonylureas
4070	37	Male	1	DM alone	58800	15.87	NO	no antibiotic	0	3	YES	1	2	2	oral+injectable	BIguanide + insulin	30 to 40 years	NO	NO	30 to 40 yrs	<4 drugs	more than 1	<4 (0 to 3) drugs	<4 drugs	insulin
464	50	Male	1	DM alone	59000	15.93	NO	no antibiotic	0	3	YES	1	3	3	oral	Biguanides	>40 years	NO	NO	>40 yrs	<4 drugs	more than 1	<4 (0 to 3) drugs	<4 drugs	biguanides
471	60	Male	1	DM alone	59000	15.93	NO	no antibiotic	0	3	YES	1	3	3	oral	Biguanides	>40 years	NO	NO	>40 yrs	<4 drugs	more than 1	<4 (0 to 3) drugs	<4 drugs	biguanides
1026	74	Male	1	DM alone	59000	15.93	NO	no antibiotic	0	3	YES	1	3	3	oral+injectable	BIguanide + insulin	>40 years	NO	NO	>40 yrs	<4 drugs	more than 1	<4 (0 to 3) drugs	<4 drugs	insulin
1946	70	Male	1	DM alone	59000	15.93	NO	Penicillin	1	3	YES	1	1	1	injectable	fast acting insulin	>40 years	NO	NO	>40 yrs	<4 drugs	more than 1	<4 (0 to 3) drugs	<4 drugs	insulin
2101	60	Female	1	DM and HTN	59000	15.93	NO	no antibiotic	0	4	NO	0	3	3	oral	Biguanides	>40 years	NO	NO	>40 yrs	>or equal to 4	none	<4 (0 to 3) drugs	<4 drugs	biguanides
2459	50	Male	2	DM alone	59000	15.93	NO	no antibiotic	0	3	YES	1	3	3	oral+injectable	BIguanide + insulin	>40 years	NO	NO	>40 yrs	<4 drugs	more than 1	<4 (0 to 3) drugs	<4 drugs	insulin
2460	80	Male	1	DM alone	59000	15.93	NO	no antibiotic	0	2	NO	0	1	1	oral	Biguanides	>40 years	NO	NO	>40 yrs	<4 drugs	none	<4 (0 to 3) drugs	<4 drugs	biguanides
2840	73	Female	1	DM and HTN	59000	15.93	NO	no antibiotic	0	3	NO	0	3	3	oral+injectable	BIguanide + insulin	>40 years	NO	NO	>40 yrs	<4 drugs	none	<4 (0 to 3) drugs	<4 drugs	insulin
3169	54	Male	2	DM with any other apart from HTN	59000	15.93	NO	Penicillin	1	5	YES	2	3	3	oral+injectable	Biguanide+sulfonylureas+insulin	>40 years	NO	NO	>40 yrs	>or equal to 4	more than 1	<4 (0 to 3) drugs	<4 drugs	insulin
3591	60	Male	1	DM alone	59000	15.93	NO	no antibiotic	0	3	YES	1	3	3	oral+injectable	BIguanide + insulin	>40 years	NO	NO	>40 yrs	<4 drugs	more than 1	<4 (0 to 3) drugs	<4 drugs	insulin
3608	50	Female	1	DM alone	59000	15.93	NO	no antibiotic	0	3	NO	0	3	3	oral+injectable	BIguanide + insulin	>40 years	NO	NO	>40 yrs	<4 drugs	none	<4 (0 to 3) drugs	<4 drugs	insulin
3753	54	Male	1	DM and HTN	59000	15.93	NO	no antibiotic	0	5	NO	0	3	3	oral	Biguanide + sulfonylureas	>40 years	NO	NO	>40 yrs	>or equal to 4	none	<4 (0 to 3) drugs	<4 drugs	biguanide + sulfonylureas
4047	73	Female	1	DM and HTN	59000	15.93	NO	no antibiotic	0	3	YES	1	3	3	injectable	mixtard	>40 years	NO	NO	>40 yrs	<4 drugs	more than 1	<4 (0 to 3) drugs	<4 drugs	insulin
2463	61	Female	1	DM with any other apart from HTN	59400	16.04	NO	no antibiotic	0	5	NO	0	5	5	oral	Biguanide + sulfonylureas	>40 years	NO	NO	>40 yrs	>or equal to 4	none	> or equal to 4 drugs	> or equal to 4 drugs	biguanide + sulfonylureas
489	45	Male	2	DM alone	59500	16.06	NO	no antibiotic	0	3	YES	1	3	2	oral+injectable	BIguanide + insulin	>40 years	NO	NO	>40 yrs	<4 drugs	more than 1	<4 (0 to 3) drugs	<4 drugs	insulin
3201	54	Male	2	DM and HTN	59800	16.14	NO	no antibiotic	0	5	NO	0	4	4	oral	Biguanide + sulfonylureas	>40 years	NO	NO	>40 yrs	>or equal to 4	none	> or equal to 4 drugs	> or equal to 4 drugs	biguanide + sulfonylureas
430	62	Female	2	DM, HTN, any other (3 or more condns)	60000	16.2	NO	antimalarials	0	4	YES	1	3	3	injectable	mixtard	>40 years	NO	NO	>40 yrs	>or equal to 4	more than 1	<4 (0 to 3) drugs	<4 drugs	insulin
1462	64	Female	1	DM alone	60000	16.2	NO	no antibiotic	0	3	NO	0	3	3	oral	Biguanide + sulfonylureas	>40 years	NO	NO	>40 yrs	<4 drugs	none	<4 (0 to 3) drugs	<4 drugs	biguanide + sulfonylureas
1945	68	Male	1	DM with any other apart from HTN	60000	16.2	NO	no antibiotic	0	5	NO	0	4	4	oral	Biguanide + sulfonylureas	>40 years	NO	NO	>40 yrs	>or equal to 4	none	> or equal to 4 drugs	> or equal to 4 drugs	biguanide + sulfonylureas
1996	54	Male	1	DM alone	60000	16.2	NO	no antibiotic	0	3	NO	0	3	3	oral	Biguanide + sulfonylureas	>40 years	NO	NO	>40 yrs	<4 drugs	none	<4 (0 to 3) drugs	<4 drugs	biguanide + sulfonylureas
2327	40	Male	2	DM alone	60000	16.2	NO	no antibiotic	0	3	NO	0	2	2	oral	Biguanides	30 to 40 years	NO	NO	30 to 40 yrs	<4 drugs	none	<4 (0 to 3) drugs	<4 drugs	biguanides
2380	60	Male	1	DM, HTN, any other (3 or more condns)	60000	16.2	NO	no antibiotic	0	3	NO	0	2	2	oral	Biguanides	>40 years	NO	NO	>40 yrs	<4 drugs	none	<4 (0 to 3) drugs	<4 drugs	biguanides
2385	60	Male	2	DM alone	60000	16.2	NO	no antibiotic	0	3	NO	0	2	2	oral	Biguanide + sulfonylureas	>40 years	NO	NO	>40 yrs	<4 drugs	none	<4 (0 to 3) drugs	<4 drugs	biguanide + sulfonylureas
2431	58	Male	1	DM and HTN	60000	16.2	NO	no antibiotic	0	3	NO	0	2	2	no antidiabetic	no antidiabetic	>40 years	NO	NO	>40 yrs	<4 drugs	none	<4 (0 to 3) drugs	<4 drugs	no antidiabetic
2471	88	Female	1	DM alone	60000	16.2	NO	no antibiotic	0	3	NO	0	1	1	oral	Biguanides	>40 years	NO	NO	>40 yrs	<4 drugs	none	<4 (0 to 3) drugs	<4 drugs	biguanides
2479	57	Female	1	DM alone	60000	16.2	NO	no antibiotic	0	3	YES	1	3	3	injectable	mixtard	>40 years	NO	NO	>40 yrs	<4 drugs	more than 1	<4 (0 to 3) drugs	<4 drugs	insulin
2506	42	Female	2	DM alone	60000	16.2	NO	no antibiotic	0	3	NO	0	2	2	oral	Biguanide + sulfonylureas	>40 years	NO	NO	>40 yrs	<4 drugs	none	<4 (0 to 3) drugs	<4 drugs	biguanide + sulfonylureas
2508	46	Male	2	DM alone	60000	16.2	NO	no antibiotic	0	3	NO	0	2	2	oral	Biguanides	>40 years	NO	NO	>40 yrs	<4 drugs	none	<4 (0 to 3) drugs	<4 drugs	biguanides
2660	57	Male	1	DM alone	60000	16.2	NO	no antibiotic	0	2	NO	0	2	2	oral	Biguanides	>40 years	NO	NO	>40 yrs	<4 drugs	none	<4 (0 to 3) drugs	<4 drugs	biguanides
2844	40	Female	1	DM and HTN	60000	16.2	NO	no antibiotic	0	3	NO	0	3	3	oral	Biguanides	30 to 40 years	NO	NO	30 to 40 yrs	<4 drugs	none	<4 (0 to 3) drugs	<4 drugs	biguanides
2885	50	Male	2	DM, HTN, any other (3 or more condns)	60000	16.2	NO	cephalosporins	1	5	NO	0	2	2	no antidiabetic	no antidiabetic	>40 years	NO	NO	>40 yrs	>or equal to 4	none	<4 (0 to 3) drugs	<4 drugs	no antidiabetic
2916	60	Male	1	DM and HTN	60000	16.2	NO	no antibiotic	0	3	NO	0	3	3	oral	Biguanides	>40 years	NO	NO	>40 yrs	<4 drugs	none	<4 (0 to 3) drugs	<4 drugs	biguanides
2917	31	Female	1	DM, HTN, any other (3 or more condns)	60000	16.2	NO	no antibiotic	0	3	NO	0	2	2	oral	Biguanide + sulfonylureas	30 to 40 years	NO	NO	30 to 40 yrs	<4 drugs	none	<4 (0 to 3) drugs	<4 drugs	biguanide + sulfonylureas
3395	60	Male	1	DM and HTN	60000	16.2	NO	no antibiotic	0	4	NO	0	4	4	oral	Biguanide + sulfonylureas	>40 years	NO	NO	>40 yrs	>or equal to 4	none	> or equal to 4 drugs	> or equal to 4 drugs	biguanide + sulfonylureas
3444	75	Female	1	DM and HTN	60000	16.2	NO	no antibiotic	0	4	NO	0	4	4	oral	Biguanide + sulfonylureas	>40 years	NO	NO	>40 yrs	>or equal to 4	none	> or equal to 4 drugs	> or equal to 4 drugs	biguanide + sulfonylureas
3815	58	Male	1	DM and HTN	60000	16.2	NO	no antibiotic	0	4	NO	0	4	4	oral	Biguanide + sulfonylureas	>40 years	NO	NO	>40 yrs	>or equal to 4	none	> or equal to 4 drugs	> or equal to 4 drugs	biguanide + sulfonylureas
3915	50	Male	1	DM alone	60000	16.2	NO	no antibiotic	0	4	NO	0	3	3	oral	Biguanide + sulfonylureas	>40 years	NO	NO	>40 yrs	>or equal to 4	none	<4 (0 to 3) drugs	<4 drugs	biguanide + sulfonylureas
3461	70	Female	2	DM alone	60750	16.4	NO	no antibiotic	0	4	NO	0	4	4	oral	Biguanide + sulfonylureas	>40 years	NO	NO	>40 yrs	>or equal to 4	none	> or equal to 4 drugs	> or equal to 4 drugs	biguanide + sulfonylureas
1911	62	Male	1	DM and HTN	60800	16.41	NO	no antibiotic	0	5	NO	0	4	4	oral	Biguanide + sulfonylureas	>40 years	NO	NO	>40 yrs	>or equal to 4	none	> or equal to 4 drugs	> or equal to 4 drugs	biguanide + sulfonylureas
56	20	Female	1	DM alone	61000	16.47	NO	macrolides	1	3	NO	0	2	2	injectable	mixtard	20 to 29 years	NO	NO	10 to 29 yrs	<4 drugs	none	<4 (0 to 3) drugs	<4 drugs	insulin
1635	52	Female	1	DM and HTN	61000	16.47	NO	no antibiotic	0	4	YES	1	4	4	injectable	mixtard	>40 years	NO	NO	>40 yrs	>or equal to 4	more than 1	> or equal to 4 drugs	> or equal to 4 drugs	insulin
1858	32	Female	2	DM alone	61000	16.47	NO	no antibiotic	0	3	YES	1	2	2	injectable	mixtard	30 to 40 years	NO	NO	30 to 40 yrs	<4 drugs	more than 1	<4 (0 to 3) drugs	<4 drugs	insulin
2238	42	Female	1	DM and HTN	61000	16.47	NO	no antibiotic	0	3	YES	1	1	1	injectable	mixtard	>40 years	NO	NO	>40 yrs	<4 drugs	more than 1	<4 (0 to 3) drugs	<4 drugs	insulin
2407	80	Male	1	DM with any other apart from HTN	61000	16.47	NO	antifungals	0	3	YES	1	3	3	injectable	mixtard	>40 years	NO	NO	>40 yrs	<4 drugs	more than 1	<4 (0 to 3) drugs	<4 drugs	insulin
3880	68	Male	1	DM and HTN	61000	16.47	NO	no antibiotic	0	3	YES	1	2	2	oral+injectable	BIguanide + insulin	>40 years	NO	NO	>40 yrs	<4 drugs	more than 1	<4 (0 to 3) drugs	<4 drugs	insulin
3975	48	Female	2	DM alone	61000	16.47	NO	no antibiotic	0	3	YES	1	3	3	injectable	mixtard	>40 years	NO	NO	>40 yrs	<4 drugs	more than 1	<4 (0 to 3) drugs	<4 drugs	insulin
627	39	Male	2	DM alone	61200	16.52	NO	nitroimidazoles	1	5	NO	0	4	4	oral	Biguanide + sulfonylureas	30 to 40 years	NO	NO	30 to 40 yrs	>or equal to 4	none	> or equal to 4 drugs	> or equal to 4 drugs	biguanide + sulfonylureas
2351	52	Male	2	DM and HTN	61400	16.58	NO	no antibiotic	0	5	NO	0	4	4	oral	Biguanide + sulfonylureas	>40 years	NO	NO	>40 yrs	>or equal to 4	none	> or equal to 4 drugs	> or equal to 4 drugs	biguanide + sulfonylureas
582	47	Male	1	DM alone	61500	16.6	NO	no antibiotic	0	4	NO	0	3	3	oral	Biguanide + sulfonylureas	>40 years	NO	NO	>40 yrs	>or equal to 4	none	<4 (0 to 3) drugs	<4 drugs	biguanide + sulfonylureas
1398	65	Female	2	DM and HTN	61500	16.6	NO	no antibiotic	1	4	NO	0	3	3	oral	Biguanide + sulfonylureas	>40 years	NO	NO	>40 yrs	>or equal to 4	none	<4 (0 to 3) drugs	<4 drugs	biguanide + sulfonylureas
2099	50	Male	1	DM alone	61500	16.6	NO	2 antibiotic classed	2	5	NO	0	4	4	oral	Biguanide + sulfonylureas	>40 years	NO	NO	>40 yrs	>or equal to 4	none	> or equal to 4 drugs	> or equal to 4 drugs	biguanide + sulfonylureas
2402	45	Female	2	DM and HTN	61500	16.6	NO	no antibiotic	0	4	NO	0	3	3	oral	Biguanide + sulfonylureas	>40 years	NO	NO	>40 yrs	>or equal to 4	none	<4 (0 to 3) drugs	<4 drugs	biguanide + sulfonylureas
1798	60	Male	2	DM, HTN, any other (3 or more condns)	61800	16.68	NO	no antibiotic	0	5	NO	0	3	3	no antidiabetic	no antidiabetic	>40 years	NO	NO	>40 yrs	>or equal to 4	none	<4 (0 to 3) drugs	<4 drugs	no antidiabetic
3456	20	Male	1	DM alone	61900	16.71	NO	no antibiotic	0	4	NO	0	3	3	oral	Biguanide + sulfonylureas	20 to 29 years	NO	NO	10 to 29 yrs	>or equal to 4	none	<4 (0 to 3) drugs	<4 drugs	biguanide + sulfonylureas
469	60	Female	1	DM alone	62000	16.74	NO	no antibiotic	0	3	YES	1	3	3	oral	Biguanides	>40 years	NO	NO	>40 yrs	<4 drugs	more than 1	<4 (0 to 3) drugs	<4 drugs	biguanides
606	58	Female	1	DM alone	62000	16.74	NO	no antibiotic	0	2	YES	1	2	2	oral	Biguanides	>40 years	NO	NO	>40 yrs	<4 drugs	more than 1	<4 (0 to 3) drugs	<4 drugs	biguanides
659	50	Male	1	DM alone	62000	16.74	NO	no antibiotic	0	2	YES	1	2	2	oral+injectable	BIguanide + insulin	>40 years	NO	NO	>40 yrs	<4 drugs	more than 1	<4 (0 to 3) drugs	<4 drugs	insulin
1132	61	Female	1	DM and HTN	62000	16.74	NO	no antibiotic	0	3	YES	1	3	3	injectable	mixtard	>40 years	NO	NO	>40 yrs	<4 drugs	more than 1	<4 (0 to 3) drugs	<4 drugs	insulin
1340	48	Male	1	DM alone	62000	16.74	NO	no antibiotic	0	2	YES	1	2	2	injectable	BIguanide + insulin	>40 years	NO	NO	>40 yrs	<4 drugs	more than 1	<4 (0 to 3) drugs	<4 drugs	insulin
2290	47	Male	1	DM alone	62000	16.74	NO	no antibiotic	0	2	YES	1	2	2	injectable	mixtard	>40 years	NO	NO	>40 yrs	<4 drugs	more than 1	<4 (0 to 3) drugs	<4 drugs	insulin
2534	42	Female	1	DM alone	62000	16.74	NO	no antibiotic	0	2	YES	1	2	2	oral+injectable	BIguanide + insulin	>40 years	NO	NO	>40 yrs	<4 drugs	more than 1	<4 (0 to 3) drugs	<4 drugs	insulin
2537	60	Male	1	DM alone	62000	16.74	NO	no antibiotic	0	3	YES	1	3	3	oral+injectable	BIguanide + insulin	>40 years	NO	NO	>40 yrs	<4 drugs	more than 1	<4 (0 to 3) drugs	<4 drugs	insulin
2807	55	Male	1	DM alone	62000	16.74	NO	no antibiotic	0	2	YES	1	2	2	oral+injectable	BIguanide + insulin	>40 years	NO	NO	>40 yrs	<4 drugs	more than 1	<4 (0 to 3) drugs	<4 drugs	insulin
2910	80	Female	2	DM alone	62000	16.74	NO	no antibiotic	0	3	YES	1	3	3	oral+injectable	BIguanide + insulin	>40 years	NO	NO	>40 yrs	<4 drugs	more than 1	<4 (0 to 3) drugs	<4 drugs	insulin
2911	60	Female		DM alone	62000	16.74	NO	no antibiotic	0	2	YES	1	2	2	injectable	mixtard	>40 years	NO	NO	>40 yrs	<4 drugs	more than 1	<4 (0 to 3) drugs	<4 drugs	insulin
3384	58	Male	1	DM and HTN	62000	16.74	NO	no antibiotic	0	2	YES	1	2	2	injectable	mixtard	>40 years	NO	NO	>40 yrs	<4 drugs	more than 1	<4 (0 to 3) drugs	<4 drugs	insulin
2364	61	Female	2	DM alone	62500	16.87	NO	2 antibiotic classed	2	5	YES	1	3	3	injectable	mixtard	>40 years	NO	NO	>40 yrs	>or equal to 4	more than 1	<4 (0 to 3) drugs	<4 drugs	insulin
2515	41	Female	2	DM alone	62700	16.93	NO	antimalarials	0	4	YES	1	3	3	injectable	mixtard	>40 years	NO	NO	>40 yrs	>or equal to 4	more than 1	<4 (0 to 3) drugs	<4 drugs	insulin
2442	75	Male	1	DM, HTN, any other (3 or more condns)	62800	16.95	NO	no antibiotic	0	4	NO	0	3	3	oral	Biguanide + sulfonylureas	>40 years	NO	NO	>40 yrs	>or equal to 4	none	<4 (0 to 3) drugs	<4 drugs	biguanide + sulfonylureas
2541	42	Female	1	DM, HTN, any other (3 or more condns)	62800	16.95	NO	no antibiotic	0	3	NO	0	2	2	no antidiabetic	no antidiabetic	>40 years	NO	NO	>40 yrs	<4 drugs	none	<4 (0 to 3) drugs	<4 drugs	no antidiabetic
183	83	Male	2	DM alone	63000	17.01	NO	macrolides	1	3	YES	1	3	3	injectable	mixtard	>40 years	NO	NO	>40 yrs	<4 drugs	more than 1	<4 (0 to 3) drugs	<4 drugs	insulin
1613	64	Female	1	DM and HTN	63000	17.01	NO	no antibiotic	0	3	NO	0	1	1	no antidiabetic	no antidiabetic	>40 years	NO	NO	>40 yrs	<4 drugs	none	<4 (0 to 3) drugs	<4 drugs	no antidiabetic
1746	59	Female	1	DM and HTN	63000	17.01	NO	no antibiotic	0	3	NO	0	3	3	oral	Biguanides	>40 years	NO	NO	>40 yrs	<4 drugs	none	<4 (0 to 3) drugs	<4 drugs	biguanides
2045	65	Male	2	DM and HTN	63000	17.01	NO	Penicillin	1	4	NO	0	3	3	no antidiabetic	no antidiabetic	>40 years	NO	NO	>40 yrs	>or equal to 4	none	<4 (0 to 3) drugs	<4 drugs	no antidiabetic
2049	70	Male	1	DM and HTN	63000	17.01	NO	no antibiotic	0	4	NO	0	3	3	oral	Biguanide + sulfonylureas	>40 years	NO	NO	>40 yrs	>or equal to 4	none	<4 (0 to 3) drugs	<4 drugs	biguanide + sulfonylureas
2554	54	Female	1	DM and HTN	63000	17.01	NO	no antibiotic	0	3	NO	0	1	1	no antidiabetic	no antidiabetic	>40 years	NO	NO	>40 yrs	<4 drugs	none	<4 (0 to 3) drugs	<4 drugs	no antidiabetic
3828	47	Male	1	DM with any other apart from HTN	63000	17.01	NO	no antibiotic	0	3	NO	0	2	2	oral	Biguanide + sulfonylureas	>40 years	NO	NO	>40 yrs	<4 drugs	none	<4 (0 to 3) drugs	<4 drugs	biguanide + sulfonylureas
2465	52	Male	1	DM with any other apart from HTN	63500	17.14	NO	no antibiotic	0	6	YES	1	4	4	injectable	mixtard	>40 years	NO	NO	>40 yrs	>or equal to 4	more than 1	> or equal to 4 drugs	> or equal to 4 drugs	insulin
2472	63	Male	1	DM alone	63500	17.14	NO	Penicillin	1	3	NO	0	2	2	no antidiabetic	no antidiabetic	>40 years	NO	NO	>40 yrs	<4 drugs	none	<4 (0 to 3) drugs	<4 drugs	no antidiabetic
2437	60	Male	1	DM and HTN	64000	17.28	NO	Penicillin	1	4	NO	0	3	3	oral	Biguanides	>40 years	NO	NO	>40 yrs	>or equal to 4	none	<4 (0 to 3) drugs	<4 drugs	biguanides
2470	57	Female	1	DM, HTN, any other (3 or more condns)	64000	17.28	NO	no antibiotic	0	4	NO	0	1	1	no antidiabetic	no antidiabetic	>40 years	NO	NO	>40 yrs	>or equal to 4	none	<4 (0 to 3) drugs	<4 drugs	no antidiabetic
2504	54	Male	2	DM alone	64000	17.28	NO	no antibiotic	0	4	NO	0	2	2	oral	Biguanide + sulfonylureas	>40 years	NO	NO	>40 yrs	>or equal to 4	none	<4 (0 to 3) drugs	<4 drugs	biguanide + sulfonylureas
2558	63	Male	1	DM with any other apart from HTN	64000	17.28	NO	antimalarials	0	3	NO	0	2	2	injectable	mixtard	>40 years	NO	NO	>40 yrs	<4 drugs	none	<4 (0 to 3) drugs	<4 drugs	insulin
2563	63	Male	2	DM, HTN, any other (3 or more condns)	64000	17.28	NO	antimalarials	0	4	NO	0	3	3	oral	Biguanide + sulfonylureas	>40 years	NO	NO	>40 yrs	>or equal to 4	none	<4 (0 to 3) drugs	<4 drugs	biguanide + sulfonylureas
2615	65	Male	1	DM and HTN	64000	17.28	NO	no antibiotic	0	4	NO	0	2	2	no antidiabetic	no antidiabetic	>40 years	NO	NO	>40 yrs	>or equal to 4	none	<4 (0 to 3) drugs	<4 drugs	no antidiabetic
3693	50	Female	2	DM and HTN	64000	17.28	NO	no antibiotic	0	4	NO	0	3	3	oral	Biguanide + sulfonylureas	>40 years	NO	NO	>40 yrs	>or equal to 4	none	<4 (0 to 3) drugs	<4 drugs	biguanide + sulfonylureas
3775	60	Male	1	DM alone	64000	17.28	NO	no antibiotic	0	4	NO	0	3	3	oral	Biguanide + sulfonylureas	>40 years	NO	NO	>40 yrs	>or equal to 4	none	<4 (0 to 3) drugs	<4 drugs	biguanide + sulfonylureas
3872	50	Male	1	DM alone	64000	17.28	NO	antifungals	0	2	YES	1	2	2	injectable	mixtard	>40 years	NO	NO	>40 yrs	<4 drugs	more than 1	<4 (0 to 3) drugs	<4 drugs	insulin
3873	66	Female	1	DM alone	64000	17.28	NO	antifungals	0	2	YES	1	2	2	injectable	mixtard	>40 years	NO	NO	>40 yrs	<4 drugs	more than 1	<4 (0 to 3) drugs	<4 drugs	insulin
2397	48	Female	1	DM and HTN	64500	17.41	NO	no antibiotic	0	5	NO	0	5	4	oral	Biguanide + sulfonylureas	>40 years	NO	NO	>40 yrs	>or equal to 4	none	> or equal to 4 drugs	> or equal to 4 drugs	biguanide + sulfonylureas
2461	51	Male	2	DM alone	64500	17.41	NO	no antibiotic	0	4	NO	0	2	2	oral	Biguanide + sulfonylureas	>40 years	NO	NO	>40 yrs	>or equal to 4	none	<4 (0 to 3) drugs	<4 drugs	biguanide + sulfonylureas
2620	88	Male	2	DM and HTN	64500	17.41	NO	no antibiotic	0	5	NO	0	3	3	oral	Biguanide + sulfonylureas	>40 years	NO	NO	>40 yrs	>or equal to 4	none	<4 (0 to 3) drugs	<4 drugs	biguanide + sulfonylureas
1237	68	Female	2	DM alone	65000	17.55	NO	no antibiotic	0	3	YES	1	3	3	injectable	mixtard	>40 years	NO	NO	>40 yrs	<4 drugs	more than 1	<4 (0 to 3) drugs	<4 drugs	insulin
1749	67	Female	1	DM alone	65000	17.55	NO	fluoroquinolones	1	4	NO	0	2	2	oral	Biguanide + sulfonylureas	>40 years	NO	NO	>40 yrs	>or equal to 4	none	<4 (0 to 3) drugs	<4 drugs	biguanide + sulfonylureas
2466	61	Female	2	DM alone	65000	17.55	NO	no antibiotic	0	6	NO	0	3	3	oral	Biguanide + sulfonylureas	>40 years	NO	NO	>40 yrs	>or equal to 4	none	<4 (0 to 3) drugs	<4 drugs	biguanide + sulfonylureas
2539	80	Female	2	DM alone	65000	17.55	NO	no antibiotic	0	4	NO	0	2	2	oral	Biguanide + sulfonylureas	>40 years	NO	NO	>40 yrs	>or equal to 4	none	<4 (0 to 3) drugs	<4 drugs	biguanide + sulfonylureas
2601	73	Female	1	DM and HTN	65000	17.55	NO	no antibiotic	0	3	NO	0	3	3	injectable	mixtard	>40 years	NO	NO	>40 yrs	<4 drugs	none	<4 (0 to 3) drugs	<4 drugs	insulin
3173	69	Female	2	DM and HTN	65000	17.55	NO	no antibiotic	0	4	NO	0	4	4	oral	Biguanides	>40 years	NO	NO	>40 yrs	>or equal to 4	none	> or equal to 4 drugs	> or equal to 4 drugs	biguanides
3981	26	Male	2	DM and HTN	65000	17.55	NO	no antibiotic	0	3	YES	1	3	3	injectable	mixtard	20 to 29 years	NO	NO	10 to 29 yrs	<4 drugs	more than 1	<4 (0 to 3) drugs	<4 drugs	insulin
4180	73	Female	1	DM and HTN	65000	17.55	NO	no antibiotic	0	3	YES	1	3	3	oral+injectable	BIguanide + insulin	>40 years	NO	NO	>40 yrs	<4 drugs	more than 1	<4 (0 to 3) drugs	<4 drugs	insulin
2336	46	Female	1	DM alone	65200	17.6	NO	no antibiotic	0	4	YES	1	4	4	injectable	mixtard	>40 years	NO	NO	>40 yrs	>or equal to 4	more than 1	> or equal to 4 drugs	> or equal to 4 drugs	insulin
2833	63	Male	1	DM with any other apart from HTN	65400	17.66	NO	no antibiotic	0	5	NO	0	5	4	oral	Biguanides	>40 years	NO	NO	>40 yrs	>or equal to 4	none	> or equal to 4 drugs	> or equal to 4 drugs	biguanides
553	52	Female	2	DM alone	65500	17.68	NO	no antibiotic	0	3	NO	0	1	1	no antidiabetic	no antidiabetic	>40 years	NO	NO	>40 yrs	<4 drugs	none	<4 (0 to 3) drugs	<4 drugs	no antidiabetic
1037	65	Male	2	DM and HTN	65500	17.68	NO	no antibiotic	0	4	YES	1	4	4	injectable	mixtard	>40 years	NO	NO	>40 yrs	>or equal to 4	more than 1	> or equal to 4 drugs	> or equal to 4 drugs	insulin
4189	49	Male	1	DM and HTN	65800	17.76	NO	no antibiotic	0	5	NO	0	4	4	oral	Biguanide + sulfonylureas	>40 years	NO	NO	>40 yrs	>or equal to 4	none	> or equal to 4 drugs	> or equal to 4 drugs	biguanide + sulfonylureas
48	60	Male	1	DM and HTN	66000	17.82	NO	no antibiotic	0	4	YES	1	4	4	injectable	mixtard	>40 years	NO	NO	>40 yrs	>or equal to 4	more than 1	> or equal to 4 drugs	> or equal to 4 drugs	insulin
218	65	Female	1	DM with any other apart from HTN	66000	17.82	NO	antimalarials	0	3	NO	0	2	2	no antidiabetic	no antidiabetic	>40 years	NO	NO	>40 yrs	<4 drugs	none	<4 (0 to 3) drugs	<4 drugs	no antidiabetic
1232	55	Male	1	DM alone	66000	17.82	NO	no antibiotic	0	3	NO	0	3	3	oral	Biguanide + sulfonylureas	>40 years	NO	NO	>40 yrs	<4 drugs	none	<4 (0 to 3) drugs	<4 drugs	biguanide + sulfonylureas
1337	27	Female	1	DM and HTN	66000	17.82	NO	no antibiotic	0	3	YES	1	2	2	injectable	mixtard	20 to 29 years	NO	NO	10 to 29 yrs	<4 drugs	more than 1	<4 (0 to 3) drugs	<4 drugs	insulin
1371	45	Female	2	DM alone	66000	17.82	NO	no antibiotic	0	4	NO	0	3	3	oral	Biguanide + sulfonylureas	>40 years	NO	NO	>40 yrs	>or equal to 4	none	<4 (0 to 3) drugs	<4 drugs	biguanide + sulfonylureas
1372	58	Male	1	DM and HTN	66000	17.82	NO	no antibiotic	0	4	NO	0	4	4	oral	Biguanide + sulfonylureas	>40 years	NO	NO	>40 yrs	>or equal to 4	none	> or equal to 4 drugs	> or equal to 4 drugs	biguanide + sulfonylureas
1416	50	Female	1	DM alone	66000	17.82	NO	no antibiotic	0	4	NO	0	4	4	oral	Biguanide + sulfonylureas	>40 years	NO	NO	>40 yrs	>or equal to 4	none	> or equal to 4 drugs	> or equal to 4 drugs	biguanide + sulfonylureas
1417	39	Male	1	DM alone	66000	17.82	NO	no antibiotic	0	4	NO	0	4	4	oral	Biguanide + sulfonylureas	30 to 40 years	NO	NO	30 to 40 yrs	>or equal to 4	none	> or equal to 4 drugs	> or equal to 4 drugs	biguanide + sulfonylureas
1560	43	Female	2	DM and HTN	66000	17.82	NO	no antibiotic	0	4	NO	0	4	4	oral	Biguanide + sulfonylureas	>40 years	NO	NO	>40 yrs	>or equal to 4	none	> or equal to 4 drugs	> or equal to 4 drugs	biguanide + sulfonylureas
2183	50	Male	1	DM alone	66000	17.82	NO	no antibiotic	0	4	NO	0	3	3	oral	Biguanide + sulfonylureas	>40 years	NO	NO	>40 yrs	>or equal to 4	none	<4 (0 to 3) drugs	<4 drugs	biguanide + sulfonylureas
2372	59	Male	1	DM alone	66000	17.82	NO	no antibiotic	0	3	NO	0	3	3	oral	Biguanide + sulfonylureas	>40 years	NO	NO	>40 yrs	<4 drugs	none	<4 (0 to 3) drugs	<4 drugs	biguanide + sulfonylureas
2381	61	Male	2	DM and HTN	66000	17.82	NO	no antibiotic	0	3	NO	0	2	2	oral	Biguanides	>40 years	NO	NO	>40 yrs	<4 drugs	none	<4 (0 to 3) drugs	<4 drugs	biguanides
2496	72	Male	1	DM and HTN	66000	17.82	NO	no antibiotic	0	3	NO	0	2	2	oral	Biguanides	>40 years	NO	NO	>40 yrs	<4 drugs	none	<4 (0 to 3) drugs	<4 drugs	biguanides
2511	67	Male	1	DM alone	66000	17.82	NO	no antibiotic	0	2	NO	0	1	1	no antidiabetic	no antidiabetic	>40 years	NO	NO	>40 yrs	<4 drugs	none	<4 (0 to 3) drugs	<4 drugs	no antidiabetic
2533	63	Male	2	DM alone	66000	17.82	NO	no antibiotic	0	4	NO	0	2	2	oral	Biguanide + sulfonylureas	>40 years	NO	NO	>40 yrs	>or equal to 4	none	<4 (0 to 3) drugs	<4 drugs	biguanide + sulfonylureas
2555	45	Male	2	DM alone	66000	17.82	NO	no antibiotic	0	4	NO	0	4	4	oral	Biguanide + sulfonylureas	>40 years	NO	NO	>40 yrs	>or equal to 4	none	> or equal to 4 drugs	> or equal to 4 drugs	biguanide + sulfonylureas
2572	50	Male	1	DM alone	66000	17.82	NO	no antibiotic	0	4	NO	0	4	4	oral	sulfonyl ureas	>40 years	NO	NO	>40 yrs	>or equal to 4	none	> or equal to 4 drugs	> or equal to 4 drugs	sulfonylureas
2573	54	Male	2	DM and HTN	66000	17.82	NO	no antibiotic	0	4	NO	0	4	4	oral	Biguanide + sulfonylureas	>40 years	NO	NO	>40 yrs	>or equal to 4	none	> or equal to 4 drugs	> or equal to 4 drugs	biguanide + sulfonylureas
2574	53	Male	1	DM and HTN	66000	17.82	NO	no antibiotic	0	4	NO	0	4	4	oral	Biguanide + sulfonylureas	>40 years	NO	NO	>40 yrs	>or equal to 4	none	> or equal to 4 drugs	> or equal to 4 drugs	biguanide + sulfonylureas
2664	84	Female	1	DM and HTN	66000	17.82	NO	no antibiotic	0	5	NO	0	3	3	oral	Biguanide + sulfonylureas	>40 years	NO	NO	>40 yrs	>or equal to 4	none	<4 (0 to 3) drugs	<4 drugs	biguanide + sulfonylureas
3234	62	Female	1	DM and HTN	66000	17.82	NO	no antibiotic	0	3	NO	0	2	2	no antidiabetic	no antidiabetic	>40 years	NO	NO	>40 yrs	<4 drugs	none	<4 (0 to 3) drugs	<4 drugs	no antidiabetic
3349	75	Female	1	DM alone	66000	17.82	NO	no antibiotic	0	4	NO	0	4	4	oral	Biguanide + sulfonylureas	>40 years	NO	NO	>40 yrs	>or equal to 4	none	> or equal to 4 drugs	> or equal to 4 drugs	biguanide + sulfonylureas
16	34	Male	2	DM, HTN, any other (3 or more condns)	66500	17.95	NO	antimalarials	0	5	NO	0	5	4	oral	Biguanide + sulfonylureas	30 to 40 years	NO	NO	30 to 40 yrs	>or equal to 4	none	> or equal to 4 drugs	> or equal to 4 drugs	biguanide + sulfonylureas
507	50	Male	2	DM alone	66500	17.95	NO	no antibiotic	0	3	YES	1	3	3	no antidiabetic	no antidiabetic	>40 years	NO	NO	>40 yrs	<4 drugs	more than 1	<4 (0 to 3) drugs	<4 drugs	no antidiabetic
793	48	Male	1	DM alone	66500	17.95	NO	no antibiotic	0	3	NO	0	2	2	oral+injectable	BIguanide + insulin	>40 years	NO	NO	>40 yrs	<4 drugs	none	<4 (0 to 3) drugs	<4 drugs	insulin
3197	70	Male	2	DM alone	66900	18.06	NO	no antibiotic	0	3	NO	0	2	2	oral	Biguanides	>40 years	NO	NO	>40 yrs	<4 drugs	none	<4 (0 to 3) drugs	<4 drugs	biguanides
63	54	Male	1	DM alone	67000	18.09	NO	no antibiotic	0	3	YES	1	1	1	injectable	mixtard	>40 years	NO	NO	>40 yrs	<4 drugs	more than 1	<4 (0 to 3) drugs	<4 drugs	insulin
3497	53	Female	1	DM and HTN	67000	18.09	NO	no antibiotic	0	4	NO	0	4	4	oral	Biguanide + sulfonylureas	>40 years	NO	NO	>40 yrs	>or equal to 4	none	> or equal to 4 drugs	> or equal to 4 drugs	biguanide + sulfonylureas
3862	40	Male	1	DM alone	67000	18.09	NO	antifungals	0	3	NO	0	3	3	oral	Biguanide + sulfonylureas	30 to 40 years	NO	NO	30 to 40 yrs	<4 drugs	none	<4 (0 to 3) drugs	<4 drugs	biguanide + sulfonylureas
4113	40	Male	1	DM alone	67000	18.09	NO	no antibiotic	0	3	YES	1	2	2	injectable	mixtard	30 to 40 years	NO	NO	30 to 40 yrs	<4 drugs	more than 1	<4 (0 to 3) drugs	<4 drugs	insulin
2567	52	Male	2	DM alone	67100	18.12	NO	2 antibiotic classed	2	5	NO	0	3	3	oral	Biguanide + sulfonylureas	>40 years	NO	NO	>40 yrs	>or equal to 4	none	<4 (0 to 3) drugs	<4 drugs	biguanide + sulfonylureas
1236	60	Male	1	DM alone	67500	18.22	NO	no antibiotic	0	4	NO	0	2	2	oral	Biguanides	>40 years	NO	NO	>40 yrs	>or equal to 4	none	<4 (0 to 3) drugs	<4 drugs	biguanides
2632	51	Male	2	DM and HTN	67500	18.22	NO	no antibiotic	0	6	NO	0	3	3	oral	Biguanide + sulfonylureas	>40 years	NO	NO	>40 yrs	>or equal to 4	none	<4 (0 to 3) drugs	<4 drugs	biguanide + sulfonylureas
2568	62	Female	1	DM and HTN	67800	18.3	NO	no antibiotic	0	4	NO	0	3	3	oral	Biguanide + sulfonylureas	>40 years	NO	NO	>40 yrs	>or equal to 4	none	<4 (0 to 3) drugs	<4 drugs	biguanide + sulfonylureas
866	52	Female	2	DM and HTN	68000	18.36	NO	no antibiotic	0	3	YES	1	3	3	injectable	mixtard	>40 years	NO	NO	>40 yrs	<4 drugs	more than 1	<4 (0 to 3) drugs	<4 drugs	insulin
876	64	Female	1	DM alone	68000	18.36	NO	no antibiotic	0	3	YES	1	3	3	oral+injectable	BIguanide + insulin	>40 years	NO	NO	>40 yrs	<4 drugs	more than 1	<4 (0 to 3) drugs	<4 drugs	insulin
2102	54	Male	1	DM, HTN, any other (3 or more condns)	68400	18.47	NO	no antibiotic	0	5	NO	0	5	4	oral	Biguanides	>40 years	NO	NO	>40 yrs	>or equal to 4	none	> or equal to 4 drugs	> or equal to 4 drugs	biguanides
1986	92	Female	1	DM and HTN	68500	18.49	NO	no antibiotic	0	5	YES	1	4	4	oral+injectable	BIguanide + insulin	>40 years	NO	NO	>40 yrs	>or equal to 4	more than 1	> or equal to 4 drugs	> or equal to 4 drugs	insulin
1049	52	Male	2	DM alone	68800	18.57	NO	Penicillin	1	4	NO	0	3	2	oral	sulfonyl ureas	>40 years	NO	NO	>40 yrs	>or equal to 4	none	<4 (0 to 3) drugs	<4 drugs	sulfonylureas
3239	50	Female	1	DM alone	68800	18.57	NO	no antibiotic	0	3	NO	0	2	2	oral	Biguanides	>40 years	NO	NO	>40 yrs	<4 drugs	none	<4 (0 to 3) drugs	<4 drugs	biguanides
2373	45	Female	1	DM alone	69000	18.63	NO	no antibiotic	0	2	NO	0	1	1	oral	Biguanides	>40 years	NO	NO	>40 yrs	<4 drugs	none	<4 (0 to 3) drugs	<4 drugs	biguanides
2507	56	Male	1	DM and HTN	69000	18.63	NO	no antibiotic	0	5	NO	0	5	5	oral	Biguanide + sulfonylureas	>40 years	NO	NO	>40 yrs	>or equal to 4	none	> or equal to 4 drugs	> or equal to 4 drugs	biguanide + sulfonylureas
2605	35	Male	1	DM alone	69000	18.63	NO	no antibiotic	0	4	YES	1	2	2	injectable	mixtard	30 to 40 years	NO	NO	30 to 40 yrs	>or equal to 4	more than 1	<4 (0 to 3) drugs	<4 drugs	insulin
2608	50	Male	1	DM alone	69000	18.63	NO	no antibiotic	0	2	NO	0	2	2	oral	Biguanides	>40 years	NO	NO	>40 yrs	<4 drugs	none	<4 (0 to 3) drugs	<4 drugs	biguanides
2618	72	Female	1	DM and HTN	69000	18.63	NO	no antibiotic	0	3	NO	0	2	2	oral	Biguanides	>40 years	NO	NO	>40 yrs	<4 drugs	none	<4 (0 to 3) drugs	<4 drugs	biguanides
2629	64	Male	1	DM and HTN	69000	18.63	NO	no antibiotic	0	3	NO	0	2	2	oral	Biguanides	>40 years	NO	NO	>40 yrs	<4 drugs	none	<4 (0 to 3) drugs	<4 drugs	biguanides
3170	60	Female	1	DM alone	69000	18.63	NO	no antibiotic	0	4	NO	0	3	3	oral	Biguanide + sulfonylureas	>40 years	NO	NO	>40 yrs	>or equal to 4	none	<4 (0 to 3) drugs	<4 drugs	biguanide + sulfonylureas
231	67	Female	1	DM alone	70000	18.9	NO	no antibiotic	0	2	YES	1	1	1	no antidiabetic	no antidiabetic	>40 years	NO	NO	>40 yrs	<4 drugs	more than 1	<4 (0 to 3) drugs	<4 drugs	no antidiabetic
1726	60	Male	1	Others	70000	18.9	NO	no antibiotic	0	4	NO	0	2	2	oral	Biguanide + sulfonylureas	>40 years	NO	NO	>40 yrs	>or equal to 4	none	<4 (0 to 3) drugs	<4 drugs	biguanide + sulfonylureas
2429	51	Female	1	DM and HTN	70000	18.9	NO	no antibiotic	0	3	YES	1	1	1	injectable	mixtard	>40 years	NO	NO	>40 yrs	<4 drugs	more than 1	<4 (0 to 3) drugs	<4 drugs	insulin
2522	60	Female	1	DM alone	70000	18.9	NO	no antibiotic	0	4	NO	0	2	2	oral	Biguanide + sulfonylureas	>40 years	NO	NO	>40 yrs	>or equal to 4	none	<4 (0 to 3) drugs	<4 drugs	biguanide + sulfonylureas
2619	65	Male	1	DM and HTN	70000	18.9	NO	no antibiotic	0	5	NO	0	5	5	oral	Biguanides	>40 years	NO	NO	>40 yrs	>or equal to 4	none	> or equal to 4 drugs	> or equal to 4 drugs	biguanides
2622	57	Male	1	DM, HTN, any other (3 or more condns)	70000	18.9	NO	no antibiotic	0	1	NO	0	0	0	no antidiabetic	no antidiabetic	>40 years	NO	NO	>40 yrs	<4 drugs	none	<4 (0 to 3) drugs	<4 drugs	no antidiabetic
2624	42	Female	1	DM alone	70000	18.9	NO	no antibiotic	0	2	YES	1	1	1	injectable	mixtard	>40 years	NO	NO	>40 yrs	<4 drugs	more than 1	<4 (0 to 3) drugs	<4 drugs	insulin
2628	56	Female	1	DM alone	70000	18.9	NO	no antibiotic	0	2	YES	1	1	1	injectable	mixtard	>40 years	NO	NO	>40 yrs	<4 drugs	more than 1	<4 (0 to 3) drugs	<4 drugs	insulin
2667	72	Male	1	DM, HTN, any other (3 or more condns)	70000	18.9	NO	2 antibiotic classed	2	4	NO	0	3	3	oral	Biguanides	>40 years	NO	NO	>40 yrs	>or equal to 4	none	<4 (0 to 3) drugs	<4 drugs	biguanides
2685	54	Female	1	DM alone	70000	18.9	NO	no antibiotic	0	2	NO	0	0	0	no antidiabetic	no antidiabetic	>40 years	NO	NO	>40 yrs	<4 drugs	none	<4 (0 to 3) drugs	<4 drugs	no antidiabetic
3556	70	Female	1	DM and HTN	70000	18.9	NO	Penicillin	1	6	NO	0	6	5	oral	Biguanide + sulfonylureas	>40 years	NO	NO	>40 yrs	>or equal to 4	none	> or equal to 4 drugs	> or equal to 4 drugs	biguanide + sulfonylureas
3757	26	Male	2	DM alone	70000	18.9	NO	no antibiotic	0	3	NO	0	2	2	oral	Biguanide + sulfonylureas	20 to 29 years	NO	NO	10 to 29 yrs	<4 drugs	none	<4 (0 to 3) drugs	<4 drugs	biguanide + sulfonylureas
3788	47	Male	1	DM with any other apart from HTN	70000	18.9	NO	no antibiotic	0	4	NO	0	3	3	oral	Biguanide + sulfonylureas	>40 years	NO	NO	>40 yrs	>or equal to 4	none	<4 (0 to 3) drugs	<4 drugs	biguanide + sulfonylureas
3794	50	Female	1	DM with any other apart from HTN	70000	18.9	NO	no antibiotic	0	4	NO	0	4	2	oral	Biguanide + sulfonylureas	>40 years	NO	NO	>40 yrs	>or equal to 4	none	> or equal to 4 drugs	<4 drugs	biguanide + sulfonylureas
3870	35	Female	1	DM alone	70000	18.9	NO	no antibiotic	0	2	YES	1	1	1	injectable	mixtard	30 to 40 years	NO	NO	30 to 40 yrs	<4 drugs	more than 1	<4 (0 to 3) drugs	<4 drugs	insulin
4122	45	Male	1	DM alone	70000	18.9	NO	no antibiotic	0	2	YES	1	1	1	injectable	mixtard	>40 years	NO	NO	>40 yrs	<4 drugs	more than 1	<4 (0 to 3) drugs	<4 drugs	insulin
2443	73	Female	2	DM and HTN	70400	19.01	NO	no antibiotic	0	3	NO	0	2	2	no antidiabetic	no antidiabetic	>40 years	NO	NO	>40 yrs	<4 drugs	none	<4 (0 to 3) drugs	<4 drugs	no antidiabetic
1864	58	Male	1	DM and HTN	70800	19.11	NO	no antibiotic	0	6	NO	0	5	5	oral	Biguanide + sulfonylureas	>40 years	NO	NO	>40 yrs	>or equal to 4	none	> or equal to 4 drugs	> or equal to 4 drugs	biguanide + sulfonylureas
1780	50	Female	1	DM alone	71000	19.17	NO	no antibiotic	0	3	YES	1	2	2	oral+injectable	BIguanide + insulin	>40 years	NO	NO	>40 yrs	<4 drugs	more than 1	<4 (0 to 3) drugs	<4 drugs	insulin
1888	63	Female	1	DM with any other apart from HTN	71400	19.28	NO	no antibiotic	0	5	NO	0	5	5	oral	Biguanide + sulfonylureas	>40 years	NO	NO	>40 yrs	>or equal to 4	none	> or equal to 4 drugs	> or equal to 4 drugs	biguanide + sulfonylureas
466	77	Female	1	DM alone	71500	19.3	NO	cephalosporins	1	3	YES	1	3	3	no antidiabetic	no antidiabetic	>40 years	NO	NO	>40 yrs	<4 drugs	more than 1	<4 (0 to 3) drugs	<4 drugs	no antidiabetic
1571	50	Female	1	DM alone	71500	19.3	NO	no antibiotic	0	4	YES	1	4	4	injectable	mixtard	>40 years	NO	NO	>40 yrs	>or equal to 4	more than 1	> or equal to 4 drugs	> or equal to 4 drugs	insulin
3596	40	Male	1	DM alone	71600	19.33	NO	no antibiotic	0	3	NO	0	2	2	oral	Biguanide + sulfonylureas	30 to 40 years	NO	NO	30 to 40 yrs	<4 drugs	none	<4 (0 to 3) drugs	<4 drugs	biguanide + sulfonylureas
4092	65	Male	2	DM and HTN	71600	19.33	NO	Penicillin	1	5	NO	0	5	5	oral	Biguanide + sulfonylureas	>40 years	NO	NO	>40 yrs	>or equal to 4	none	> or equal to 4 drugs	> or equal to 4 drugs	biguanide + sulfonylureas
908	60	Male	1	DM and HTN	72000	19.44	NO	no antibiotic	0	2	NO	0	2	2	oral	Biguanides	>40 years	NO	NO	>40 yrs	<4 drugs	none	<4 (0 to 3) drugs	<4 drugs	biguanides
1087	55	Male	1	DM and HTN	72000	19.44	NO	no antibiotic	0	2	NO	0	2	2	oral	Biguanides	>40 years	NO	NO	>40 yrs	<4 drugs	none	<4 (0 to 3) drugs	<4 drugs	biguanides
1358	53	Male	2	DM, HTN, any other (3 or more condns)	72000	19.44	NO	antimalarials	0	6	NO	0	5	5	oral	Biguanide + sulfonylureas	>40 years	NO	NO	>40 yrs	>or equal to 4	none	> or equal to 4 drugs	> or equal to 4 drugs	biguanide + sulfonylureas
1427	58	Male	1	DM and HTN	72000	19.44	NO	no antibiotic	0	4	NO	0	4	4	oral	Biguanide + sulfonylureas	>40 years	NO	NO	>40 yrs	>or equal to 4	none	> or equal to 4 drugs	> or equal to 4 drugs	biguanide + sulfonylureas
2041	60	Male	1	DM and HTN	72000	19.44	NO	no antibiotic	0	4	NO	0	4	4	oral	Biguanide + sulfonylureas	>40 years	NO	NO	>40 yrs	>or equal to 4	none	> or equal to 4 drugs	> or equal to 4 drugs	biguanide + sulfonylureas
2234	49	Female	1	DM and HTN	72000	19.44	NO	no antibiotic	0	6	NO	0	4	4	oral	Biguanide + sulfonylureas	>40 years	NO	NO	>40 yrs	>or equal to 4	none	> or equal to 4 drugs	> or equal to 4 drugs	biguanide + sulfonylureas
2436	53	Male	2	DM, HTN, any other (3 or more condns)	72000	19.44	NO	no antibiotic	0	4	NO	0	4	4	oral	Biguanides	>40 years	NO	NO	>40 yrs	>or equal to 4	none	> or equal to 4 drugs	> or equal to 4 drugs	biguanides
2587	50	Male	1	DM alone	72000	19.44	NO	no antibiotic	0	2	NO	0	2	2	oral	Biguanides	>40 years	NO	NO	>40 yrs	<4 drugs	none	<4 (0 to 3) drugs	<4 drugs	biguanides
2641	63	Male	1	DM alone	72000	19.44	NO	no antibiotic	0	3	NO	0	1	1	oral	Biguanides	>40 years	NO	NO	>40 yrs	<4 drugs	none	<4 (0 to 3) drugs	<4 drugs	biguanides
2651	55	Male	1	DM and HTN	72000	19.44	NO	no antibiotic	0	5	NO	0	3	3	oral	Biguanide + sulfonylureas	>40 years	NO	NO	>40 yrs	>or equal to 4	none	<4 (0 to 3) drugs	<4 drugs	biguanide + sulfonylureas
2659	52	Male	1	DM alone	72000	19.44	NO	no antibiotic	0	2	NO	0	1	1	oral	Biguanides	>40 years	NO	NO	>40 yrs	<4 drugs	none	<4 (0 to 3) drugs	<4 drugs	biguanides
2881	49	Male	1	DM, HTN, any other (3 or more condns)	72000	19.44	NO	no antibiotic	0	5	NO	0	3	3	oral	Biguanide + sulfonylureas	>40 years	NO	NO	>40 yrs	>or equal to 4	none	<4 (0 to 3) drugs	<4 drugs	biguanide + sulfonylureas
2882	50	Male	1	DM, HTN, any other (3 or more condns)	72000	19.44	NO	no antibiotic	0	3	NO	0	3	2	oral	Biguanide + sulfonylureas	>40 years	NO	NO	>40 yrs	<4 drugs	none	<4 (0 to 3) drugs	<4 drugs	biguanide + sulfonylureas
3287	50	Male	2	DM and HTN	72000	19.44	NO	no antibiotic	0	3	NO	0	2	2	oral	Biguanide + sulfonylureas	>40 years	NO	NO	>40 yrs	<4 drugs	none	<4 (0 to 3) drugs	<4 drugs	biguanide + sulfonylureas
3412	63	Male	1	DM alone	72000	19.44	NO	no antibiotic	0	3	NO	0	2	2	oral	Biguanide + sulfonylureas	>40 years	NO	NO	>40 yrs	<4 drugs	none	<4 (0 to 3) drugs	<4 drugs	biguanide + sulfonylureas
3460	60	Male	1	DM and HTN	72000	19.44	NO	no antibiotic	0	2	NO	0	2	2	oral	Biguanides	>40 years	NO	NO	>40 yrs	<4 drugs	none	<4 (0 to 3) drugs	<4 drugs	biguanides
3485	60	Male	2	DM and HTN	72000	19.44	NO	no antibiotic	0	2	NO	0	2	2	oral	Biguanides	>40 years	NO	NO	>40 yrs	<4 drugs	none	<4 (0 to 3) drugs	<4 drugs	biguanides
3487	62	Male	1	DM and HTN	72000	19.44	NO	no antibiotic	0	2	NO	0	2	2	oral	Biguanides	>40 years	NO	NO	>40 yrs	<4 drugs	none	<4 (0 to 3) drugs	<4 drugs	biguanides
3560	58	Male	1	DM and HTN	72000	19.44	NO	no antibiotic	0	4	NO	0	3	3	oral	Biguanide + sulfonylureas	>40 years	NO	NO	>40 yrs	>or equal to 4	none	<4 (0 to 3) drugs	<4 drugs	biguanide + sulfonylureas
3774	80	Male	1	DM alone	72000	19.44	NO	no antibiotic	0	2	NO	0	1	1	oral	Biguanides	>40 years	NO	NO	>40 yrs	<4 drugs	none	<4 (0 to 3) drugs	<4 drugs	biguanides
3835	60	Male	1	DM alone	72000	19.44	NO	no antibiotic	0	4	NO	0	4	4	oral	Biguanides	>40 years	NO	NO	>40 yrs	>or equal to 4	none	> or equal to 4 drugs	> or equal to 4 drugs	biguanides
3924	60	Female	1	DM alone	72000	19.44	NO	no antibiotic	0	4	NO	0	3	3	oral	Biguanides	>40 years	NO	NO	>40 yrs	>or equal to 4	none	<4 (0 to 3) drugs	<4 drugs	biguanides
813	68	Male	1	DM alone	72400	19.55	NO	no antibiotic	0	5	NO	0	3	3	no antidiabetic	no antidiabetic	>40 years	NO	NO	>40 yrs	>or equal to 4	none	<4 (0 to 3) drugs	<4 drugs	no antidiabetic
1157	69	Female	1	DM alone	73000	19.71	NO	no antibiotic	0	3	YES	1	2	2	oral+injectable	BIguanide + insulin	>40 years	NO	NO	>40 yrs	<4 drugs	more than 1	<4 (0 to 3) drugs	<4 drugs	insulin
2623	65	Male	1	DM and HTN	73000	19.71	NO	no antibiotic	0	4	YES	1	4	4	oral+injectable	BIguanide + insulin	>40 years	NO	NO	>40 yrs	>or equal to 4	more than 1	> or equal to 4 drugs	> or equal to 4 drugs	insulin
2666	65	Female	1	DM with any other apart from HTN	73000	19.71	NO	no antibiotic	0	4	NO	0	3	3	oral	Biguanides	>40 years	NO	NO	>40 yrs	>or equal to 4	none	<4 (0 to 3) drugs	<4 drugs	biguanides
3700	60	Female	1	DM with any other apart from HTN	73000	19.71	NO	no antibiotic	0	5	NO	0	3	3	oral	Biguanide + sulfonylureas	>40 years	NO	NO	>40 yrs	>or equal to 4	none	<4 (0 to 3) drugs	<4 drugs	biguanide + sulfonylureas
2074	68	Female	2	DM, HTN, any other (3 or more condns)	73500	19.84	NO	no antibiotic	0	4	NO	0	2	2	no antidiabetic	no antidiabetic	>40 years	NO	NO	>40 yrs	>or equal to 4	none	<4 (0 to 3) drugs	<4 drugs	no antidiabetic
2524	60	Female	1	DM alone	73500	19.84	NO	antifungals	0	3	NO	0	3	3	no antidiabetic	no antidiabetic	>40 years	NO	NO	>40 yrs	<4 drugs	none	<4 (0 to 3) drugs	<4 drugs	no antidiabetic
2248	50	Female	1	DM alone	74000	19.98	NO	no antibiotic	0	2	YES	1	2	2	oral+injectable	BIguanide + insulin	>40 years	NO	NO	>40 yrs	<4 drugs	more than 1	<4 (0 to 3) drugs	<4 drugs	insulin
2675	53	Female	2	DM alone	74000	19.98	NO	no antibiotic	0	2	YES	1	2	2	injectable	mixtard	>40 years	NO	NO	>40 yrs	<4 drugs	more than 1	<4 (0 to 3) drugs	<4 drugs	insulin
2866	50	Female	2	DM alone	74000	19.98	NO	no antibiotic	0	2	YES	1	2	2	oral+injectable	BIguanide + insulin	>40 years	NO	NO	>40 yrs	<4 drugs	more than 1	<4 (0 to 3) drugs	<4 drugs	insulin
2871	26	Female	2	DM alone	74000	19.98	NO	no antibiotic	0	2	YES	1	2	2	oral+injectable	BIguanide + insulin	20 to 29 years	NO	NO	10 to 29 yrs	<4 drugs	more than 1	<4 (0 to 3) drugs	<4 drugs	insulin
2895	60	Male	1	DM and HTN	74000	19.98	NO	no antibiotic	0	5	YES	1	3	3	injectable	mixtard	>40 years	NO	NO	>40 yrs	>or equal to 4	more than 1	<4 (0 to 3) drugs	<4 drugs	insulin
3188	65	Male	1	DM and HTN	74000	19.98	NO	no antibiotic	0	2	YES	1	2	2	injectable	mixtard	>40 years	NO	NO	>40 yrs	<4 drugs	more than 1	<4 (0 to 3) drugs	<4 drugs	insulin
3363	40	Male	2	DM alone	74000	19.98	NO	no antibiotic	0	2	YES	1	2	2	oral+injectable	BIguanide + insulin	30 to 40 years	NO	NO	30 to 40 yrs	<4 drugs	more than 1	<4 (0 to 3) drugs	<4 drugs	insulin
3484	58	Male	1	DM alone	74000	19.98	NO	cephalosporins	1	4	YES	1	3	3	oral	Biguanide + sulfonylureas	>40 years	NO	NO	>40 yrs	>or equal to 4	more than 1	<4 (0 to 3) drugs	<4 drugs	biguanide + sulfonylureas
3651	46	Female	1	DM alone	74000	19.98	NO	no antibiotic	0	2	YES	1	2	2	oral+injectable	BIguanide + insulin	>40 years	NO	NO	>40 yrs	<4 drugs	more than 1	<4 (0 to 3) drugs	<4 drugs	insulin
3673	46	Female	1	DM and HTN	74000	19.98	NO	no antibiotic	0	3	YES	1	3	3	injectable	mixtard	>40 years	NO	NO	>40 yrs	<4 drugs	more than 1	<4 (0 to 3) drugs	<4 drugs	insulin
3735	45	Female	2	DM alone	74000	19.98	NO	no antibiotic	0	2	YES	1	2	2	oral+injectable	BIguanide + insulin	>40 years	NO	NO	>40 yrs	<4 drugs	more than 1	<4 (0 to 3) drugs	<4 drugs	insulin
3945	60	Female	2	DM alone	74000	19.98	NO	no antibiotic	0	2	YES	1	2	2	injectable	mixtard	>40 years	NO	NO	>40 yrs	<4 drugs	more than 1	<4 (0 to 3) drugs	<4 drugs	insulin
1080	60	Male	1	DM alone	75000	20.25	NO	no antibiotic	0	3	NO	0	2	2	oral	Biguanide + sulfonylureas	>40 years	NO	NO	>40 yrs	<4 drugs	none	<4 (0 to 3) drugs	<4 drugs	biguanide + sulfonylureas
1082	51	Male	1	DM alone	75000	20.25	NO	no antibiotic	0	3	NO	0	2	2	oral	Biguanide + sulfonylureas	>40 years	NO	NO	>40 yrs	<4 drugs	none	<4 (0 to 3) drugs	<4 drugs	biguanide + sulfonylureas
1201	58	Female	2	DM alone	75000	20.25	NO	no antibiotic	0	1	YES	1	1	1	injectable	mixtard	>40 years	NO	NO	>40 yrs	<4 drugs	more than 1	<4 (0 to 3) drugs	<4 drugs	insulin
1597	67	Female	1	DM and HTN	75000	20.25	NO	no antibiotic	0	3	NO	0	3	3	oral	Biguanide + sulfonylureas	>40 years	NO	NO	>40 yrs	<4 drugs	none	<4 (0 to 3) drugs	<4 drugs	biguanide + sulfonylureas
1932	63	Male	2	DM alone	75000	20.25	NO	no antibiotic	0	3	NO	0	2	2	oral	Biguanide + sulfonylureas	>40 years	NO	NO	>40 yrs	<4 drugs	none	<4 (0 to 3) drugs	<4 drugs	biguanide + sulfonylureas
2131	57	Female	1	DM alone	75000	20.25	NO	no antibiotic	0	3	NO	0	2	2	oral	Biguanide + sulfonylureas	>40 years	NO	NO	>40 yrs	<4 drugs	none	<4 (0 to 3) drugs	<4 drugs	biguanide + sulfonylureas
2186	54	Female	1	DM alone	75000	20.25	NO	no antibiotic	0	3	NO	0	2	2	oral	Biguanide + sulfonylureas	>40 years	NO	NO	>40 yrs	<4 drugs	none	<4 (0 to 3) drugs	<4 drugs	biguanide + sulfonylureas
2398	51	Female	1	DM and HTN	75000	20.25	NO	no antibiotic	0	5	NO	0	3	3	oral	Biguanide + sulfonylureas	>40 years	NO	NO	>40 yrs	>or equal to 4	none	<4 (0 to 3) drugs	<4 drugs	biguanide + sulfonylureas
2579	69	Female	1	DM alone	75000	20.25	NO	no antibiotic	0	3	NO	0	2	2	oral	Biguanide + sulfonylureas	>40 years	NO	NO	>40 yrs	<4 drugs	none	<4 (0 to 3) drugs	<4 drugs	biguanide + sulfonylureas
2581	47	Male	1	DM alone	75000	20.25	NO	no antibiotic	0	3	NO	0	2	2	oral	Biguanide + sulfonylureas	>40 years	NO	NO	>40 yrs	<4 drugs	none	<4 (0 to 3) drugs	<4 drugs	biguanide + sulfonylureas
2582	40	Female	2	DM alone	75000	20.25	NO	no antibiotic	0	3	NO	0	2	2	oral	Biguanide + sulfonylureas	30 to 40 years	NO	NO	30 to 40 yrs	<4 drugs	none	<4 (0 to 3) drugs	<4 drugs	biguanide + sulfonylureas
2643	60	Female	2	DM and HTN	75000	20.25	NO	no antibiotic	0	4	NO	0	2	2	oral	Biguanide + sulfonylureas	>40 years	NO	NO	>40 yrs	>or equal to 4	none	<4 (0 to 3) drugs	<4 drugs	biguanide + sulfonylureas
2658	60	Female	2	DM alone	75000	20.25	NO	no antibiotic	0	3	NO	0	2	2	oral	Biguanide + sulfonylureas	>40 years	NO	NO	>40 yrs	<4 drugs	none	<4 (0 to 3) drugs	<4 drugs	biguanide + sulfonylureas
2680	23	Female	2	DM and HTN	75000	20.25	NO	no antibiotic	0	1	YES	1	1	1	injectable	mixtard	20 to 29 years	NO	NO	10 to 29 yrs	<4 drugs	more than 1	<4 (0 to 3) drugs	<4 drugs	insulin
2686	51	Male	1	DM alone	75000	20.25	NO	no antibiotic	0	1	YES	1	1	1	injectable	mixtard	>40 years	NO	NO	>40 yrs	<4 drugs	more than 1	<4 (0 to 3) drugs	<4 drugs	insulin
2687	44	Male	2	DM alone	75000	20.25	NO	no antibiotic	0	2	YES	1	1	1	injectable	mixtard	>40 years	NO	NO	>40 yrs	<4 drugs	more than 1	<4 (0 to 3) drugs	<4 drugs	insulin
2688	68	Male	1	DM alone	75000	20.25	NO	no antibiotic	0	3	YES	1	3	3	injectable	mixtard	>40 years	NO	NO	>40 yrs	<4 drugs	more than 1	<4 (0 to 3) drugs	<4 drugs	insulin
2689	57	Female	1	DM alone	75000	20.25	NO	no antibiotic	0	1	YES	1	1	1	injectable	mixtard	>40 years	NO	NO	>40 yrs	<4 drugs	more than 1	<4 (0 to 3) drugs	<4 drugs	insulin
2690	42	Female	1	DM alone	75000	20.25	NO	no antibiotic	0	1	YES	1	1	1	injectable	mixtard	>40 years	NO	NO	>40 yrs	<4 drugs	more than 1	<4 (0 to 3) drugs	<4 drugs	insulin
2691	52	Female	2	DM alone	75000	20.25	NO	no antibiotic	0	3	NO	0	2	2	oral	Biguanide + sulfonylureas	>40 years	NO	NO	>40 yrs	<4 drugs	none	<4 (0 to 3) drugs	<4 drugs	biguanide + sulfonylureas
2692	50	Male	1	DM and HTN	75000	20.25	NO	no antibiotic	0	3	NO	0	2	2	oral	Biguanide + sulfonylureas	>40 years	NO	NO	>40 yrs	<4 drugs	none	<4 (0 to 3) drugs	<4 drugs	biguanide + sulfonylureas
2693	49	Female	1	DM alone	75000	20.25	NO	no antibiotic	0	1	YES	1	1	1	injectable	mixtard	>40 years	NO	NO	>40 yrs	<4 drugs	more than 1	<4 (0 to 3) drugs	<4 drugs	insulin
2694	32	Male	1	DM alone	75000	20.25	NO	no antibiotic	0	1	YES	1	1	1	injectable	mixtard	30 to 40 years	NO	NO	30 to 40 yrs	<4 drugs	more than 1	<4 (0 to 3) drugs	<4 drugs	insulin
2695	40	Male	2	DM alone	75000	20.25	NO	no antibiotic	0	4	NO	0	2	2	oral	Biguanide + sulfonylureas	30 to 40 years	NO	NO	30 to 40 yrs	>or equal to 4	none	<4 (0 to 3) drugs	<4 drugs	biguanide + sulfonylureas
2696	38	Female	1	DM alone	75000	20.25	NO	no antibiotic	0	1	YES	1	1	1	injectable	mixtard	30 to 40 years	NO	NO	30 to 40 yrs	<4 drugs	more than 1	<4 (0 to 3) drugs	<4 drugs	insulin
2699	57	Female	1	DM alone	75000	20.25	NO	no antibiotic	0	1	YES	1	1	1	injectable	mixtard	>40 years	NO	NO	>40 yrs	<4 drugs	more than 1	<4 (0 to 3) drugs	<4 drugs	insulin
2700	70	Female	2	DM alone	75000	20.25	NO	no antibiotic	0	1	YES	1	1	1	injectable	mixtard	>40 years	NO	NO	>40 yrs	<4 drugs	more than 1	<4 (0 to 3) drugs	<4 drugs	insulin
2701	40	Male	1	DM alone	75000	20.25	NO	no antibiotic	0	1	YES	1	1	1	injectable	mixtard	30 to 40 years	NO	NO	30 to 40 yrs	<4 drugs	more than 1	<4 (0 to 3) drugs	<4 drugs	insulin
2702	43	Female	1	DM alone	75000	20.25	NO	no antibiotic	0	1	YES	1	1	1	injectable	mixtard	>40 years	NO	NO	>40 yrs	<4 drugs	more than 1	<4 (0 to 3) drugs	<4 drugs	insulin
2703	53	Female	1	DM alone	75000	20.25	NO	no antibiotic	0	1	YES	1	1	1	injectable	mixtard	>40 years	NO	NO	>40 yrs	<4 drugs	more than 1	<4 (0 to 3) drugs	<4 drugs	insulin
2704	45	Male	1	DM alone	75000	20.25	NO	no antibiotic	0	1	YES	1	1	1	injectable	mixtard	>40 years	NO	NO	>40 yrs	<4 drugs	more than 1	<4 (0 to 3) drugs	<4 drugs	insulin
2705	60	Female	1	DM alone	75000	20.25	NO	2 antibiotic classed	2	4	YES	1	3	3	injectable	mixtard	>40 years	NO	NO	>40 yrs	>or equal to 4	more than 1	<4 (0 to 3) drugs	<4 drugs	insulin
2706	57	Female	2	DM and HTN	75000	20.25	NO	no antibiotic	0	1	YES	1	1	1	injectable	mixtard	>40 years	NO	NO	>40 yrs	<4 drugs	more than 1	<4 (0 to 3) drugs	<4 drugs	insulin
2708	31	Female	1	DM alone	75000	20.25	NO	no antibiotic	0	1	YES	1	1	1	injectable	mixtard	30 to 40 years	NO	NO	30 to 40 yrs	<4 drugs	more than 1	<4 (0 to 3) drugs	<4 drugs	insulin
2709	40	Female	1	DM alone	75000	20.25	NO	no antibiotic	0	1	YES	1	1	1	injectable	mixtard	30 to 40 years	NO	NO	30 to 40 yrs	<4 drugs	more than 1	<4 (0 to 3) drugs	<4 drugs	insulin
2710	43	Male	1	DM alone	75000	20.25	NO	no antibiotic	0	1	YES	1	1	1	injectable	mixtard	>40 years	NO	NO	>40 yrs	<4 drugs	more than 1	<4 (0 to 3) drugs	<4 drugs	insulin
2711	67	Male	1	DM alone	75000	20.25	NO	no antibiotic	0	2	YES	1	2	2	injectable	mixtard	>40 years	NO	NO	>40 yrs	<4 drugs	more than 1	<4 (0 to 3) drugs	<4 drugs	insulin
2712	17	Female	2	DM alone	75000	20.25	NO	no antibiotic	0	1	YES	1	1	1	injectable	mixtard	10 - 19 years	NO	NO	10 to 29 yrs	<4 drugs	more than 1	<4 (0 to 3) drugs	<4 drugs	insulin
2714	20	Female	2	DM alone	75000	20.25	NO	no antibiotic	0	1	YES	1	1	1	injectable	mixtard	20 to 29 years	NO	NO	10 to 29 yrs	<4 drugs	more than 1	<4 (0 to 3) drugs	<4 drugs	insulin
2715	36	Female	1	DM alone	75000	20.25	NO	no antibiotic	0	1	YES	1	1	1	injectable	mixtard	30 to 40 years	NO	NO	30 to 40 yrs	<4 drugs	more than 1	<4 (0 to 3) drugs	<4 drugs	insulin
2728	27	Female	1	DM alone	75000	20.25	NO	no antibiotic	0	1	YES	1	1	1	injectable	mixtard	20 to 29 years	NO	NO	10 to 29 yrs	<4 drugs	more than 1	<4 (0 to 3) drugs	<4 drugs	insulin
2731	40	Female	2	DM alone	75000	20.25	NO	no antibiotic	0	1	YES	1	1	1	injectable	fast acting insulin	30 to 40 years	NO	NO	30 to 40 yrs	<4 drugs	more than 1	<4 (0 to 3) drugs	<4 drugs	insulin
2732	54	Male	1	DM alone	75000	20.25	NO	no antibiotic	0	3	NO	0	2	2	oral	Biguanide + sulfonylureas	>40 years	NO	NO	>40 yrs	<4 drugs	none	<4 (0 to 3) drugs	<4 drugs	biguanide + sulfonylureas
2740	48	Male	2	DM with any other apart from HTN	75000	20.25	NO	no antibiotic	0	3	NO	0	2	2	oral	Biguanide + sulfonylureas	>40 years	NO	NO	>40 yrs	<4 drugs	none	<4 (0 to 3) drugs	<4 drugs	biguanide + sulfonylureas
2765	78	Male	2	DM and HTN	75000	20.25	NO	no antibiotic	0	3	NO	0	2	2	oral	Biguanides	>40 years	NO	NO	>40 yrs	<4 drugs	none	<4 (0 to 3) drugs	<4 drugs	biguanides
2766	48	Male	1	DM and HTN	75000	20.25	NO	no antibiotic	0	3	YES	1	3	3	oral+injectable	BIguanide + insulin	>40 years	NO	NO	>40 yrs	<4 drugs	more than 1	<4 (0 to 3) drugs	<4 drugs	insulin
2823	79	Female	1	DM alone	75000	20.25	NO	no antibiotic	0	4	NO	0	2	2	oral	Biguanide + sulfonylureas	>40 years	NO	NO	>40 yrs	>or equal to 4	none	<4 (0 to 3) drugs	<4 drugs	biguanide + sulfonylureas
2825	57	Female	1	DM and HTN	75000	20.25	NO	no antibiotic	0	5	NO	0	4	4	oral	Biguanide + sulfonylureas	>40 years	NO	NO	>40 yrs	>or equal to 4	none	> or equal to 4 drugs	> or equal to 4 drugs	biguanide + sulfonylureas
2859	58	Female	1	DM alone	75000	20.25	NO	no antibiotic	0	1	YES	1	1	1	injectable	mixtard	>40 years	NO	NO	>40 yrs	<4 drugs	more than 1	<4 (0 to 3) drugs	<4 drugs	insulin
3249	53	Male	2	DM alone	75000	20.25	NO	no antibiotic	0	1	YES	1	1	1	injectable	mixtard	>40 years	NO	NO	>40 yrs	<4 drugs	more than 1	<4 (0 to 3) drugs	<4 drugs	insulin
3585	17	Male	2	DM alone	75000	20.25	NO	no antibiotic	0	1	YES	1	1	1	injectable	mixtard	10 - 19 years	NO	NO	10 to 29 yrs	<4 drugs	more than 1	<4 (0 to 3) drugs	<4 drugs	insulin
3852	59	Female	1	DM alone	75000	20.25	NO	no antibiotic	0	1	YES	1	1	1	injectable	mixtard	>40 years	NO	NO	>40 yrs	<4 drugs	more than 1	<4 (0 to 3) drugs	<4 drugs	insulin
3869	54	Male		DM alone	75000	20.25	NO	no antibiotic	0	1	YES	1	1	1	injectable	mixtard	>40 years	NO	NO	>40 yrs	<4 drugs	more than 1	<4 (0 to 3) drugs	<4 drugs	insulin
3878	56	Female	1	DM alone	75000	20.25	NO	no antibiotic	0	1	YES	1	1	1	injectable	mixtard	>40 years	NO	NO	>40 yrs	<4 drugs	more than 1	<4 (0 to 3) drugs	<4 drugs	insulin
3884	65	Female	1	DM and HTN	75000	20.25	NO	no antibiotic	0	1	YES	1	2	2	injectable	mixtard	>40 years	NO	NO	>40 yrs	<4 drugs	more than 1	<4 (0 to 3) drugs	<4 drugs	insulin
3907	34	Male	1	DM alone	75000	20.25	NO	no antibiotic	0	1	YES	1	1	1	injectable	mixtard	30 to 40 years	NO	NO	30 to 40 yrs	<4 drugs	more than 1	<4 (0 to 3) drugs	<4 drugs	insulin
3938	76	Male	2	DM alone	75000	20.25	NO	no antibiotic	0	2	YES	1	1	1	injectable	mixtard	>40 years	NO	NO	>40 yrs	<4 drugs	more than 1	<4 (0 to 3) drugs	<4 drugs	insulin
3940	54	Male	1	DM alone	75000	20.25	NO	no antibiotic	0	1	YES	1	1	1	injectable	mixtard	>40 years	NO	NO	>40 yrs	<4 drugs	more than 1	<4 (0 to 3) drugs	<4 drugs	insulin
3946	46	Female	1	DM alone	75000	20.25	NO	no antibiotic	0	1	YES	1	1	1	injectable	mixtard	>40 years	NO	NO	>40 yrs	<4 drugs	more than 1	<4 (0 to 3) drugs	<4 drugs	insulin
3958	52	Female	1	DM alone	75000	20.25	NO	no antibiotic	0	1	YES	1	1	1	injectable	mixtard	>40 years	NO	NO	>40 yrs	<4 drugs	more than 1	<4 (0 to 3) drugs	<4 drugs	insulin
3973	60	Female	1	DM alone	75000	20.25	NO	no antibiotic	0	3	NO	0	2	2	oral	Biguanide + sulfonylureas	>40 years	NO	NO	>40 yrs	<4 drugs	none	<4 (0 to 3) drugs	<4 drugs	biguanide + sulfonylureas
3993	45	Female	1	DM alone	75000	20.25	NO	no antibiotic	0	1	YES	1	1	1	injectable	mixtard	>40 years	NO	NO	>40 yrs	<4 drugs	more than 1	<4 (0 to 3) drugs	<4 drugs	insulin
[truncated: 613 more rows]
